# Supplementary material for: Complete Genome Sequence of blaIMP–6-Positive Metakosakonia sp. MRY16-398 Isolate From the Ascites of a Diverticulitis Patient
Source: Front Microbiol. 2018 Nov 22;9:2853. doi: 10.3389/fmicb.2018.02853 (PMC6262049; doi:10.3389/fmicb.2018.02853)
Supplement: Supplementary file 1 [file Table_1.XLSX]

## Sheet: Table S1
Table S1. Summary of laboratory data for the patient
Body temperature	36.8 °C
Systolic blood pressure was	150 mm Hg
White blood cell count	4,070/µL (neutrophils 75.6%)
Platelet count	24.8 × 104/µL
C-reactive protein	21 mg/dL
Blood urea nitrogen	57.2 mg/dL
Creatinine	1.24 mg/dL
Aspartate aminotransferase	10 U/L
Alanine aminotransferase	11 U/L
Lactic acid dehydrogenase	115 U/L
Total bilirubin	0.6 mg/dL
Gamma-glutamyltransferase	8 U/L
Creatine kinase	10 U/L
