# Supplementary material for: Complete Genome Sequence of blaIMP–6-Positive Metakosakonia sp. MRY16-398 Isolate From the Ascites of a Diverticulitis Patient
Source: Front Microbiol. 2018 Nov 22;9:2853. doi: 10.3389/fmicb.2018.02853 (PMC6262049; doi:10.3389/fmicb.2018.02853)
Supplement: Supplementary file 2 [file Table_2.XLSX]

## Sheet: core gene list
Table S2. Orthologous core-gene set extracted with ≥80% homology threshold among those 42 strains.
sort	Product name	Gene name	Amino acid sequence length	Average idenitity (%)	MRY16-398	Citrobacter freundii str. CAV1321	Citrobacter freundii str. CFNIH1	Klebsiella aerogenes str. CAV1320	Klebsiella aerogenes KCTC 2190	Enterobacter cloacae ATCC 13047	Enterobacter cloacae str. colR/S	Enterobacter massiliensis str. JC163	Enterobacter sp. Bisph2	Enterobacter sp. T1-1	Kluyvera georgiana ATCC 51603	Kluyvera intermedia str. CAV1151	Kluyvera intermedia str. NBRC 102594	Kluyvera intestini str. GT-16	Klebsiella oxytoca str. CAV1374	Klebsiella oxytoca str. KONIH1	Klebsiella pneumoniae str. HS11286	Klebsiella pneumoniae str. NTUH-K2044	Klebsiella quasipneumoniae str. ATCC 700603	Klebsiella sp. str. G5	Klebsiella sp. str. LTGPAF-6F	Klebsiella variicola str. At-22	Klebsiella variicola str. DSM 15968	Pantoea agglomerans str. C410P1	Pantoea agglomerans str. FDAARGOS_160	Pantoea ananatis str. LMG 20103	Pantoea ananatis str. PA13	Pantoea anthophila str. 11-2	Pantoea conspicua str. IF5SW-P1	Pantoea dispersa str. EGD-AAK13	Pantoea dispersa str. NS215	Pantoea eucrina str. Russ	Pantoea rodasii str. ND03	Pantoea rwandensis str. ND04	Pantoea septica str. FF5	Pantoea sesami str. Si-M154	Pantoea stewartii str. LMG 2632	Pantoea stewartii str. S301	Pantoea vagans str. C9-1	Pantoea vagans str. MP7	Yokenella regensburgei str. ATCC 43003	Yokenella regensburgei str. ATCC 49455
1	chromosomal replication initiator protein DnaA	dnaA	442	92.5488	MRY16398_00010	WP_003023861.1	WP_003827078.1	WP_045362100.1	YP_004591610.1	YP_003610518.1	AMY64149.1	WP_044182741.1	WP_039080026.1	WP_014830027.1	WP_064540812.1	WP_047372465.1	WP_062776670.1	WP_071195136.1	WP_004871826.1	WP_004871826.1	YP_005229578.1	WP_004151534.1	WP_004202285.1	WP_062742392.1	WP_004871826.1	WP_008806742.1	WP_012540254.1	WP_031591042.1	WP_061061212.1	WP_014332919.1	WP_014332919.1	WP_046100912.1	WP_031375181.1	WP_031279599.1	WP_031279599.1	WP_039381492.1	WP_039332004.1	WP_034830012.1	WP_033755444.1	WP_010426558.1	WP_006121378.1	WP_006121378.1	WP_013359605.1	WP_033734664.1	WP_038253516.1	WP_038253516.1
2	DNA polymerase III subunit beta	dnaN	366	93.4561	MRY16398_00020	WP_003023863.1	WP_005121477.1	WP_015369032.1	YP_004591609.1	YP_003610519.1	AMY64148.1	WP_044182743.1	WP_039080027.1	WP_008500170.1	WP_064540673.1	WP_047372466.1	WP_062776672.1	WP_071195135.1	WP_004107206.1	WP_004107206.1	YP_005229577.1	WP_004145090.1	WP_004145090.1	WP_013364063.1	WP_004107206.1	WP_008806743.1	WP_008806743.1	WP_010258930.1	WP_033734661.1	WP_014332920.1	WP_014332920.1	WP_046100911.1	WP_031375180.1	WP_010617831.1	WP_010617831.1	WP_065647881.1	WP_039332006.1	WP_034830010.1	WP_033755447.1	WP_014830028.1	WP_006121377.1	WP_006121377.1	WP_033734661.1	WP_033734661.1	WP_006817854.1	WP_006817854.1
3	DNA gyrase subunit B	gyrB	804	93.178	MRY16398_00040	WP_003023868.1	WP_038635722.1	WP_032706564.1	YP_004591607.1	YP_003610521.1	AMY64146.1	WP_044182749.1	WP_039080029.1	WP_013094780.1	WP_064540678.1	WP_047372468.1	WP_062776675.1	WP_039080029.1	WP_004126944.1	WP_004126944.1	YP_005229575.1	WP_004173845.1	WP_004202281.1	WP_013364065.1	WP_004126944.1	WP_012967008.1	WP_012540255.1	WP_031591038.1	WP_061061210.1	WP_014332922.1	WP_014332922.1	WP_046100910.1	WP_031375178.1	WP_021506911.1	WP_058758200.1	WP_039381501.1	WP_039332008.1	WP_038643951.1	WP_033793062.1	WP_023333933.1	WP_006121375.1	WP_006121375.1	WP_013359602.1	WP_013359602.1	WP_006817852.1	WP_006817852.1
4	bifunctional GTP diphosphokinase/guanosine-3',5'-bis(diphosphate) 3'-diphosphatase[[Kluyvera] intestini]		710	94.0512	MRY16398_01040	WP_003024038.1	WP_038635422.1	WP_015369143.1	YP_004591492.1	YP_003610628.1	AMY64083.1	WP_044182787.1	WP_039080106.1	WP_013094882.1	WP_064540943.1	WP_047372567.1	WP_062775888.1	WP_071195081.1	WP_004855514.1	WP_004855514.1	YP_005229464.1	WP_004150214.1	WP_004205080.1	WP_013364159.1	WP_004855514.1	WP_008806818.1	WP_008806818.1	WP_010258411.1	WP_061061147.1	WP_013027771.1	WP_013027771.1	WP_009088134.1	WP_031375163.1	WP_021507105.1	WP_021507105.1	WP_039381317.1	WP_039328100.1	WP_038644020.1	WP_033754265.1	WP_023309883.1	WP_006121343.1	WP_054632862.1	WP_013359523.1	WP_013359523.1	WP_006817788.1	WP_006817788.1
5	DNA-directed RNA polymerase subunit omega	rpoZ	91	96.4049	MRY16398_01050	WP_000135058.1	WP_000135058.1	WP_000135058.1	YP_004591491.1	YP_003610629.1	AMY64082.1	WP_000135058.1	WP_000135058.1	WP_000135058.1	WP_000135058.1	WP_000135058.1	WP_002442542.1	WP_000135058.1	WP_004106927.1	WP_004106927.1	YP_005229463.1	WP_000135058.1	WP_000135058.1	WP_000135058.1	WP_004106927.1	WP_000135058.1	WP_000135058.1	WP_003851346.1	WP_003851346.1	WP_003851346.1	WP_003851346.1	WP_003851346.1	WP_003851346.1	WP_021314198.1	WP_021314198.1	WP_013511051.1	WP_034823855.1	WP_034823855.1	WP_013511051.1	WP_000135058.1	WP_003851346.1	WP_003851346.1	WP_003851346.1	WP_003851346.1	WP_006817787.1	WP_006817787.1
6	guanylate kinase	gmk	207	89.9634	MRY16398_01060	WP_003024042.1	WP_038635416.1	WP_015369144.1	YP_004591490.1	YP_003610630.1	AMY64081.1	WP_044182784.1	WP_039080107.1	WP_013094883.1	WP_064540946.1	WP_039080107.1	WP_062775886.1	WP_039080107.1	WP_004126677.1	WP_004106926.1	YP_005229462.1	WP_002922664.1	WP_002922664.1	WP_062742339.1	WP_004126677.1	WP_002922664.1	WP_002922664.1	WP_010258405.1	WP_033734537.1	WP_014332998.1	WP_014332998.1	WP_009088132.1	WP_031375162.1	WP_021507104.1	WP_021507104.1	WP_065648400.1	WP_039328105.1	WP_034823854.1	WP_033754269.1	WP_010426438.1	WP_006121348.1	WP_006121348.1	WP_033734537.1	WP_033734537.1	WP_006817786.1	WP_006817786.1
7	hypothetical protein		287	91.6415	MRY16398_01090	WP_003024052.1	WP_006687630.1	WP_015369148.1	YP_004591487.1	YP_003610634.1	AMY64078.1	WP_044182772.1	WP_039080109.1	WP_013094887.1	WP_064540957.1	WP_047372587.1	WP_062775881.1	WP_039080109.1	WP_004126669.1	WP_004855510.1	YP_005229455.1	WP_002922636.1	WP_004205076.1	WP_013364163.1	WP_004126669.1	WP_008806823.1	WP_008806823.1	WP_010258384.1	WP_061061138.1	WP_013027746.1	WP_013027746.1	WP_046100864.1	WP_031375155.1	WP_021507096.1	WP_058771011.1	WP_065648406.1	WP_039328135.1	WP_038644032.1	WP_033754290.1	WP_023309886.1	WP_033738048.1	WP_033738048.1	WP_013359515.1	WP_033734525.1	WP_006817783.1	WP_006817783.1
8	ribonuclease PH	rph	238	93.5317	MRY16398_01100	WP_003024054.1	WP_038635379.1	WP_015369149.1	YP_004591486.1	YP_003610635.1	AMY64077.1	WP_044182769.1	WP_039080110.1	WP_013094888.1	WP_064540993.1	WP_047372588.1	WP_062775879.1	WP_039080110.1	WP_004106921.1	WP_004106921.1	YP_005229446.1	WP_002922602.1	WP_004205074.1	WP_013364164.1	WP_004106921.1	WP_012967057.1	WP_002922602.1	WP_010258378.1	WP_061061136.1	WP_013027743.1	WP_013027743.1	WP_009088115.1	WP_031375152.1	WP_021507082.1	WP_021507082.1	WP_065648408.1	WP_039328141.1	WP_034823841.1	WP_033754298.1	WP_010426431.1	WP_033738052.1	WP_006121243.1	WP_003851334.1	WP_003851334.1	WP_006817782.1	WP_006817782.1
9	orotate phosphoribosyltransferase	pyrE	213	88.6829	MRY16398_01110	WP_003024058.1	WP_038635376.1	WP_047064499.1	YP_004591485.1	YP_003610636.1	AMY64076.1	WP_044182766.1	WP_039080111.1	WP_013094889.1	WP_064540959.1	WP_047372589.1	WP_062775877.1	WP_071195078.1	WP_004855508.1	WP_004855508.1	YP_005229445.1	WP_014906779.1	WP_004205073.1	WP_013364165.1	WP_004855508.1	WP_008806829.1	WP_008806829.1	WP_031591887.1	WP_003851333.1	WP_013027742.1	WP_013027742.1	WP_046100861.1	WP_046289512.1	WP_021507081.1	WP_021507081.1	WP_039381285.1	WP_034823839.1	WP_034823839.1	WP_033754300.1	WP_010426430.1	WP_006121244.1	WP_006121244.1	WP_003851333.1	WP_003851333.1	WP_038253609.1	WP_038253609.1
10	nucleoid occlusion factor SlmA	slmA	198	88.2244	MRY16398_01120	WP_003024060.1	WP_003024060.1	WP_015369151.1	YP_004591484.1	YP_003610637.1	AMY64075.1	WP_044182758.1	WP_039080112.1	WP_013094890.1	WP_064540962.1	WP_039080112.1	WP_062775875.1	WP_039080112.1	WP_004855507.1	WP_004855507.1	YP_005229444.1	WP_002922598.1	WP_004205072.1	WP_013364166.1	WP_004855507.1	WP_008806831.1	WP_008806831.1	WP_010258372.1	WP_061061135.1	WP_013027741.1	WP_013027741.1	WP_009088113.1	WP_031375150.1	WP_021507079.1	WP_021507079.1	WP_065648409.1	WP_039328145.1	WP_038644034.1	WP_033792887.1	WP_010426428.1	WP_006121245.1	WP_006121245.1	WP_013359512.1	WP_033734520.1	WP_006817780.1	WP_006817780.1
11	50S ribosomal protein L28	rpmB	78	94.3927	MRY16398_01160	WP_003024071.1	WP_003024071.1	WP_002436699.1	YP_004591480.1	YP_003610641.1	AMY64071.1	WP_002436699.1	WP_002436699.1	WP_002436699.1	WP_002436699.1	WP_002436699.1	WP_062775871.1	WP_002436699.1	WP_002436699.1	WP_002436699.1	YP_005229440.1	WP_000091955.1	WP_000091955.1	WP_002436699.1	WP_002436699.1	WP_002436699.1	WP_002436699.1	WP_006121249.1	WP_013359508.1	WP_006121249.1	WP_006121249.1	WP_006121249.1	WP_006121249.1	WP_010616494.1	WP_010616494.1	WP_010616494.1	WP_007885297.1	WP_007885297.1	WP_010616494.1	WP_002436699.1	WP_006121249.1	WP_006121249.1	WP_013359508.1	WP_013359508.1	WP_000091955.1	WP_000091955.1
12	50S ribosomal protein L33	rpmG	55	98.2707	MRY16398_01170	WP_003024094.1	WP_003024094.1	WP_002922510.1	YP_004591479.1	YP_003610642.1	AMY64070.1	WP_002436700.1	WP_003024094.1	WP_013094893.1	WP_003024094.1	WP_003024094.1	WP_003024094.1	WP_003024094.1	WP_003024094.1	WP_003024094.1	YP_005229439.1	WP_002922510.1	WP_002922510.1	WP_003024094.1	WP_003024094.1	WP_002922510.1	WP_002922510.1	WP_003024094.1	WP_001051798.1	WP_001051798.1	WP_001051798.1	WP_001051798.1	WP_001051798.1	WP_001051798.1	WP_001051798.1	WP_001051798.1	WP_001051798.1	WP_001051798.1	WP_001051798.1	WP_003024094.1	WP_001051798.1	WP_001051798.1	WP_001051798.1	WP_001051798.1	WP_003024094.1	WP_003024094.1
13	ADP-L-glycero-D-manno-heptose-6-epimerase	hldD	314	91.3902	MRY16398_01320	WP_003827312.1	WP_003827312.1	WP_015369169.1	YP_004591464.1	YP_003610657.1	AMY64056.1	WP_044182837.1	WP_039080128.1	WP_013094908.1	WP_064541014.1	WP_047372605.1	WP_062775849.1	WP_039080128.1	WP_014227239.1	WP_014227239.1	YP_005229422.1	WP_002922463.1	WP_004205054.1	WP_013364180.1	WP_014227239.1	WP_008806849.1	WP_008806849.1	WP_010258257.1	WP_033734492.1	WP_014594895.1	WP_014604756.1	WP_009088090.1	WP_069729264.1	WP_021507062.1	WP_021507062.1	WP_065648427.1	WP_039328197.1	WP_038644059.1	WP_033754343.1	WP_008502707.1	WP_033738074.1	WP_033738074.1	WP_013359495.1	WP_033734492.1	WP_006817760.1	WP_006817760.1
14	L-threonine 3-dehydrogenase	tdh	341	88.1659	MRY16398_01340	WP_003024132.1	WP_038635329.1	WP_015369171.1	YP_004591462.1	YP_003610659.1	AMY64054.1	WP_044182830.1	WP_039080130.1	WP_029881902.1	WP_064541020.1	WP_047372607.1	WP_062775846.1	WP_039080130.1	WP_032751695.1	WP_004855475.1	YP_005229420.1	WP_002922461.1	WP_004205051.1	WP_013364182.1	WP_004855475.1	WP_004205051.1	WP_004205051.1	WP_064690987.1	WP_061061123.1	WP_013027720.1	WP_013027720.1	WP_046100849.1	WP_069729266.1	WP_021507060.1	WP_058759416.1	WP_065648429.1	WP_039328191.1	WP_038644056.1	WP_033792860.1	WP_069303477.1	WP_033738079.1	WP_039342501.1	WP_013359493.1	WP_033734490.1	WP_006817758.1	WP_038253650.1
15	glutaredoxin 3		83	86.5878	MRY16398_01400	WP_003844542.1	WP_003024152.1	WP_015369179.1	YP_004591455.1	YP_003610671.1	AMY64047.1	WP_039080134.1	WP_039080134.1	WP_010426371.1	WP_064541038.1	WP_039080134.1	WP_062775832.1	WP_039080134.1	WP_004106850.1	WP_004106850.1	YP_005229414.1	WP_002922429.1	WP_002922429.1	WP_013364190.1	WP_004106850.1	WP_008806856.1	WP_008806856.1	WP_010258231.1	WP_008926942.1	WP_013027716.1	WP_013027716.1	WP_008926942.1	WP_008926942.1	WP_010616518.1	WP_010616518.1	WP_039381226.1	WP_039328217.1	WP_007885328.1	WP_033754368.1	WP_023309914.1	WP_033738087.1	WP_033738087.1	WP_008926942.1	WP_008926942.1	WP_006817751.1	WP_006817751.1
16	serine O-acetyltransferase	cysE	273	94.4585	MRY16398_01430	WP_003024160.1	WP_016154965.1	WP_004106845.1	YP_004591452.1	YP_003610674.1	AMY64044.1	WP_044182806.1	WP_039080137.1	WP_013094922.1	WP_035894708.1	WP_047372612.1	WP_035894708.1	WP_047372612.1	WP_004106845.1	WP_004106845.1	YP_005229411.1	WP_002922426.1	WP_002922426.1	WP_013364193.1	WP_004106845.1	WP_002922426.1	WP_002922426.1	WP_010258225.1	WP_013359486.1	WP_013027713.1	WP_013027713.1	WP_009088067.1	WP_046289519.1	WP_021507052.1	WP_021507052.1	WP_065648435.1	WP_039328225.1	WP_034823780.1	WP_033754376.1	WP_008502718.1	WP_006121280.1	WP_006121280.1	WP_013359486.1	WP_013359486.1	WP_006817748.1	WP_006817748.1
17	L-lactate dehydrogenase	lldD	395	91.078	MRY16398_01450	WP_003837647.1	WP_038635300.1	WP_015369183.1	YP_004591450.1	YP_003610677.1	AMY64041.1	WP_044183091.1	WP_039080139.1	WP_029881910.1	WP_064541050.1	WP_047372614.1	WP_062775824.1	WP_039080139.1	WP_047722820.1	WP_025106767.1	YP_005229409.1	WP_002922420.1	WP_004205042.1	WP_062742320.1	WP_025106767.1	WP_008806858.1	WP_008806858.1	WP_022625165.1	WP_061061724.1	WP_013024816.1	WP_013024816.1	WP_046101324.1	WP_046288496.1	WP_021507252.1	WP_058769356.1	WP_065650002.1	WP_039333056.1	WP_038648716.1	WP_033788744.1	WP_029740822.1	WP_006118082.1	WP_054634426.1	WP_013356925.1	WP_033731704.1	WP_006817746.1	WP_038253658.1
18	glycine--tRNA ligase alpha subunit	glyQ	303	95.4805	MRY16398_01880	WP_001168551.1	WP_001168552.1	WP_015369211.1	YP_004591422.1	YP_003610724.1	AMY64014.1	WP_044183200.1	WP_004126458.1	WP_003860141.1	WP_004106786.1	WP_004126458.1	WP_062775779.1	WP_071195043.1	WP_004126458.1	WP_004126458.1	YP_005229382.1	WP_014906792.1	WP_004205014.1	WP_013364239.1	WP_004126458.1	WP_004205014.1	WP_040969156.1	WP_010258942.1	WP_061061219.1	WP_013024007.1	WP_013024007.1	WP_003849680.1	WP_031375581.1	WP_021506863.1	WP_021506863.1	WP_065647854.1	WP_007893431.1	WP_034827699.1	WP_033793010.1	WP_003860141.1	WP_006121387.1	WP_006121387.1	WP_003849680.1	WP_033734677.1	WP_006817708.1	WP_006817708.1
19	glycine--tRNA ligase beta subunit	glyS	689	90.9829	MRY16398_01890	WP_044700402.1	WP_038635201.1	WP_020077709.1	YP_004591421.1	YP_003610725.1	AMY64013.1	WP_044183203.1	WP_039080179.1	WP_013094970.1	WP_064541128.1	WP_047372655.1	WP_062775777.1	WP_039080179.1	WP_025106788.1	WP_025106788.1	YP_005229381.1	WP_002922127.1	WP_004205013.1	WP_062742290.1	WP_025106788.1	WP_012967074.1	WP_012967074.1	WP_069025567.1	WP_061061220.1	WP_013024008.1	WP_014607029.1	WP_009088313.1	WP_069728628.1	WP_021506862.1	WP_058770765.1	WP_065647853.1	WP_039328472.1	WP_038643893.1	WP_033793009.1	WP_033147004.1	WP_033737298.1	WP_054634746.1	WP_013359614.1	WP_033734678.1	WP_006817707.1	WP_006817707.1
20	dipeptide ABC transporter ATP-binding protein		327	90.561	MRY16398_02120	WP_032950483.1	WP_038635145.1	WP_047740238.1	YP_004591401.1	YP_003610750.1	AMY63995.1	WP_044183257.1	WP_039080200.1	WP_013094994.1	WP_064541186.1	WP_047372674.1	WP_062775744.1	WP_039080200.1	WP_004855320.1	WP_032694179.1	YP_005229355.1	WP_002921785.1	WP_004204987.1	WP_013364260.1	WP_032694179.1	WP_012540347.1	WP_008806902.1	WP_010257423.1	WP_033784396.1	WP_013024031.1	WP_013024031.1	WP_009088368.1	WP_031377815.1	WP_021507019.1	WP_021507019.1	WP_065647836.1	WP_039329145.1	WP_038643846.1	WP_033792815.1	WP_008502772.1	WP_006121410.1	WP_006121410.1	WP_013359640.1	WP_033734774.1	WP_006817684.1	WP_038253717.1
21	dipeptide ABC transporter ATP-binding protein	dppF	336	88.9366	MRY16398_02130	WP_003024319.1	WP_038635143.1	WP_047740239.1	YP_004591400.1	YP_003610751.1	AMY63994.1	WP_044183260.1	WP_039080201.1	WP_014830234.1	WP_064541189.1	WP_047372675.1	WP_062775743.1	WP_039080201.1	WP_014227185.1	WP_014227185.1	YP_005229354.1	WP_002921784.1	WP_004204985.1	WP_013364261.1	WP_014227185.1	WP_012967082.1	WP_008806903.1	WP_010671644.1	WP_061061240.1	WP_014607012.1	WP_014607012.1	WP_046100930.1	WP_069728620.1	WP_021507018.1	WP_021507018.1	WP_065647835.1	WP_039329147.1	WP_038643845.1	WP_033792814.1	WP_023309965.1	WP_033737317.1	WP_039339199.1	WP_013359641.1	WP_033734776.1	WP_006817683.1	WP_006817683.1
22	C4-dicarboxylate transport protein	dctA	428	89.9073	MRY16398_02400	WP_003837746.1	WP_006687518.1	WP_015369244.1	YP_004591386.1	YP_003615405.1	AMY64347.1	WP_044183329.1	WP_039080223.1	WP_013099213.1	WP_064541219.1	WP_047372700.1	WP_062778795.1	WP_039080223.1	WP_014227166.1	WP_014227166.1	YP_005229334.1	WP_002921438.1	WP_004204966.1	WP_013364272.1	WP_014227166.1	WP_008806920.1	WP_008806920.1	WP_010257403.1	WP_013359658.1	WP_014594995.1	WP_014594995.1	WP_009088401.1	WP_031375070.1	WP_031279619.1	WP_031279619.1	WP_065647923.1	WP_039329177.1	WP_038643822.1	WP_033793078.1	WP_023309587.1	WP_033737327.1	WP_033737327.1	WP_013359658.1	WP_013359658.1	WP_006817669.1	WP_006817669.1
23	glutathione-disulfide reductase		450	91.0146	MRY16398_02700	WP_003837777.1	WP_038635091.1	WP_032723300.1	YP_004591368.1	YP_003615390.1	AMY64358.1	WP_044183441.1	WP_039080270.1	WP_029883696.1	WP_064541268.1	WP_047372726.1	WP_062778845.1	WP_071195004.1	WP_032751613.1	WP_014839736.1	YP_005229321.1	WP_015875221.1	WP_004204946.1	WP_013364289.1	WP_032694204.1	WP_012967102.1	WP_012967102.1	WP_039388020.1	WP_061063630.1	WP_013027609.1	WP_014594830.1	WP_009087879.1	WP_069729087.1	WP_021508098.1	WP_058770933.1	WP_065648523.1	WP_039328380.1	WP_038644226.1	WP_033792700.1	WP_033146863.1	WP_033738266.1	WP_054632919.1	WP_041457134.1	WP_033734348.1	WP_006817644.1	WP_006817644.1
24	universal stress protein		145	91.4902	MRY16398_02760	WP_003023368.1	WP_003023368.1	WP_004145166.1	YP_004591361.1	YP_003615386.1	AMY64362.1	WP_044183453.1	WP_041851284.1	WP_003861223.1	WP_064541286.1	WP_047372731.1	WP_062778858.1	WP_041851284.1	WP_004126268.1	WP_004126268.1	YP_005229315.1	WP_004145166.1	WP_004145166.1	WP_013364295.1	WP_004126268.1	WP_004145166.1	WP_004145166.1	WP_010253396.1	WP_003852123.1	WP_014604808.1	WP_014604808.1	WP_009087866.1	WP_031374845.1	WP_021508107.1	WP_021508107.1	WP_065648529.1	WP_039328387.1	WP_038644232.1	WP_033792690.1	WP_003861223.1	WP_006121100.1	WP_006121100.1	WP_013359387.1	WP_003852123.1	WP_003861223.1	WP_003861223.1
25	cell division protein FtsE	ftsE	222	92.2195	MRY16398_03390	WP_003023420.1	WP_006687468.1	WP_015369317.1	YP_004591312.1	YP_003615301.1	AMY63933.1	WP_044183534.1	WP_041851332.1	WP_013099140.1	WP_064541355.1	WP_041851332.1	WP_062775568.1	WP_041851332.1	WP_004106557.1	WP_004106557.1	YP_005229283.1	WP_002920817.1	WP_004202097.1	WP_013364338.1	WP_004106557.1	WP_008806964.1	WP_008806964.1	WP_010253318.1	WP_013359348.1	WP_013027561.1	WP_013027561.1	WP_009087798.1	WP_031376707.1	WP_021508011.1	WP_021508011.1	WP_065650521.1	WP_039331726.1	WP_038643692.1	WP_033792652.1	WP_025758973.1	WP_006121054.1	WP_006121054.1	WP_013359348.1	WP_033734300.1	WP_006817617.1	WP_006817617.1
26	RNA polymerase sigma factor RpoH	rpoH	285	90.4439	MRY16398_03410	WP_003023425.1	WP_038634997.1	WP_002920815.1	YP_004591310.1	YP_003615298.1	AMY63930.1	WP_044183537.1	WP_041851334.1	WP_008500093.1	WP_064541362.1	WP_041851334.1	WP_062775572.1	WP_071194967.1	WP_004106554.1	WP_004106554.1	YP_005229281.1	WP_002920815.1	WP_002920815.1	WP_062742228.1	WP_004106554.1	WP_002920815.1	WP_002920815.1	WP_010253314.1	WP_003852201.1	WP_013027559.1	WP_013027559.1	WP_009087795.1	WP_031376708.1	WP_021508009.1	WP_021508009.1	WP_065650387.1	WP_039331724.1	WP_034827057.1	WP_033792649.1	WP_033144392.1	WP_006121051.1	WP_006121051.1	WP_003852201.1	WP_003852201.1	WP_006817615.1	WP_006817615.1
27	high-affinity branched-chain amino acid transport system permease protein LivH	livH	308	93.5098	MRY16398_03480	WP_003023435.1	WP_003827575.1	WP_015369323.1	YP_004591305.1	YP_003615291.1	AMY63924.1	WP_044183559.1	WP_041851338.1	WP_013099131.1	WP_064541376.1	WP_047372782.1	WP_062775580.1	WP_041851338.1	WP_047722848.1	WP_014227088.1	YP_005229272.1	WP_002920807.1	WP_002920807.1	WP_013364346.1	WP_014227088.1	WP_012540389.1	WP_012540389.1	WP_009087789.1	WP_009087789.1	WP_013027556.1	WP_014594805.1	WP_009087789.1	WP_009087789.1	WP_010615899.1	WP_010615899.1	WP_065650384.1	WP_039331717.1	WP_034827036.1	WP_033753535.1	WP_008500099.1	WP_033738195.1	WP_033738195.1	WP_013359344.1	WP_009087789.1	WP_006817606.1	WP_006817606.1
28	ABC transporter ATP-binding protein	livG	255	93.1195	MRY16398_03500	WP_003023438.1	WP_003827578.1	WP_015369325.1	YP_004591303.1	YP_003615289.1	AMY63922.1	WP_044183566.1	WP_041851340.1	WP_013099129.1	WP_035892174.1	WP_047372784.1	WP_035892174.1	WP_041851340.1	WP_004855045.1	WP_004855045.1	YP_005229270.1	WP_002920803.1	WP_002920803.1	WP_013364348.1	WP_004855045.1	WP_012967117.1	WP_012967117.1	WP_010253302.1	WP_061063595.1	WP_013027554.1	WP_013027554.1	WP_009087785.1	WP_031376712.1	WP_021508005.1	WP_021508005.1	WP_065650382.1	WP_039331713.1	WP_038643684.1	WP_033792646.1	WP_023310024.1	WP_006121046.1	WP_006121046.1	WP_013359342.1	WP_033734296.1	WP_006817604.1	WP_006817604.1
29	high-affinity branched-chain amino acid transport ATP-binding protein		237	90.6829	MRY16398_03510	WP_003023440.1	WP_032940682.1	WP_032706573.1	YP_004591302.1	YP_003615288.1	AMY63921.1	WP_044183569.1	WP_041851341.1	WP_013099128.1	WP_064541380.1	WP_047372785.1	WP_073971135.1	WP_041851341.1	WP_004870185.1	WP_042946255.1	YP_005229269.1	WP_041937816.1	WP_004151414.1	WP_013364349.1	WP_004870185.1	WP_004151414.1	WP_004151414.1	WP_022624013.1	WP_013359341.1	WP_013027553.1	WP_013027553.1	WP_033736083.1	WP_031376713.1	WP_010615896.1	WP_010615896.1	WP_065650381.1	WP_039331711.1	WP_038643683.1	WP_033753206.1	WP_008500102.1	WP_006121045.1	WP_006121045.1	WP_013359341.1	WP_033734295.1	WP_038253837.1	WP_038253837.1
30	gluconate transporter		433	91.0756	MRY16398_03650	WP_003023477.1	WP_038634942.1	WP_015369340.1	YP_004591287.1	YP_003615275.1	AMY63910.1	WP_044183606.1	WP_041851354.1	WP_014833577.1	WP_064541411.1	WP_047372801.1	WP_062775610.1	WP_041851354.1	WP_047722854.1	WP_014227075.1	YP_005229253.1	WP_002920773.1	WP_004202127.1	WP_013364362.1	WP_014227075.1	WP_008806984.1	WP_008806984.1	WP_031592692.1	WP_033734275.1	WP_013027541.1	WP_013027541.1	WP_046100745.1	WP_069729847.1	WP_021507994.1	WP_021507994.1	WP_065650371.1	WP_039331688.1	WP_038643662.1	WP_033792632.1	WP_010436459.1	WP_033738173.1	WP_054632942.1	WP_013359328.1	WP_033734275.1	WP_006817590.1	WP_006817590.1
31	aspartate-semialdehyde dehydrogenase	asd	368	86.7024	MRY16398_03670	WP_003837862.1	WP_038634937.1	WP_047042939.1	YP_004591286.1	YP_003615271.1	AMY64430.1	WP_044183612.1	WP_041851356.1	WP_029883894.1	WP_064541414.1	WP_047372802.1	WP_062775612.1	WP_041851356.1	WP_004854992.1	WP_038423778.1	YP_005229251.1	WP_002920570.1	WP_004202129.1	WP_062742217.1	WP_004854992.1	WP_012967126.1	WP_012967126.1	WP_069025465.1	WP_061063581.1	WP_013027540.1	WP_013027540.1	WP_009087755.1	WP_031375630.1	WP_031279794.1	WP_031279794.1	WP_065650401.1	WP_039333992.1	WP_038643710.1	WP_033792628.1	WP_069303385.1	WP_033738171.1	WP_033738171.1	WP_013359322.1	WP_013359322.1	WP_006817588.1	WP_006817588.1
32	glycerol-3-phosphate dehydrogenase		501	85.7073	MRY16398_03740	WP_003023494.1	WP_038634920.1	WP_020077778.1	YP_004591280.1	YP_003615265.1	AMY64435.1	WP_044183631.1	WP_041851363.1	WP_013099107.1	WP_064541429.1	WP_047372808.1	WP_062775622.1	WP_071194955.1	WP_004854978.1	WP_004854978.1	YP_005229244.1	WP_002920554.1	WP_004202136.1	WP_062742214.1	WP_032694238.1	WP_008806993.1	WP_032740278.1	WP_069025458.1	WP_061063565.1	WP_013027534.1	WP_014604841.1	WP_046100732.1	WP_031375642.1	WP_021507397.1	WP_058759321.1	WP_065648548.1	WP_039328431.1	WP_038644255.1	WP_033792615.1	WP_069303382.1	WP_033741613.1	WP_054632964.1	WP_013359306.1	WP_033734243.1	WP_006817582.1	WP_006817582.1
33	Fe/S biogenesis protein NfuA	nfuA	191	93.422	MRY16398_03820	WP_003023509.1	WP_003023509.1	WP_015369356.1	YP_004591272.1	YP_003615254.1	AMY64444.1	WP_044183654.1	WP_041851371.1	WP_013099096.1	WP_064541454.1	WP_041851371.1	WP_062775638.1	WP_041851371.1	WP_004106660.1	WP_004106660.1	YP_005229236.1	WP_002920540.1	WP_004202143.1	WP_013364378.1	WP_004106660.1	WP_002920540.1	WP_002920540.1	WP_010253194.1	WP_061063562.1	WP_013027528.1	WP_013027528.1	WP_009087718.1	WP_031375648.1	WP_021507402.1	WP_021507402.1	WP_039380973.1	WP_039332658.1	WP_038644260.1	WP_033792610.1	WP_008503055.1	WP_033741605.1	WP_033741605.1	WP_010253194.1	WP_010253194.1	WP_006817572.1	WP_006817572.1
34	transcriptional regulatory protein OmpR	ompR	239	99.922	MRY16398_03910	WP_001157751.1	WP_038634886.1	WP_001157751.1	YP_004591255.1	YP_003615245.1	AMY64453.1	WP_001157751.1	WP_001157751.1	WP_006177890.1	WP_001157751.1	WP_001157751.1	WP_001157751.1	WP_001157751.1	WP_001157751.1	WP_001157751.1	YP_005229227.1	WP_001157751.1	WP_001157751.1	WP_001157751.1	WP_001157751.1	WP_001157751.1	WP_001157751.1	WP_003853014.1	WP_003853014.1	WP_001157751.1	WP_001157751.1	WP_003853014.1	WP_001157751.1	WP_001157751.1	WP_001157751.1	WP_001157751.1	WP_001157751.1	WP_001157751.1	WP_001157751.1	WP_001157751.1	WP_001157751.1	WP_001157751.1	WP_003853014.1	WP_003853014.1	WP_001157751.1	WP_001157751.1
35	two-component sensor histidine kinase		447	90.4293	MRY16398_03920	WP_003837891.1	WP_038634884.1	WP_015369373.1	YP_004591254.1	YP_003615244.1	AMY64454.1	WP_044183678.1	WP_041851380.1	WP_029882169.1	WP_064541479.1	WP_047372824.1	WP_062775652.1	WP_041851380.1	WP_014227153.1	WP_004855221.1	YP_005229226.1	WP_002920333.1	WP_004202158.1	WP_062742207.1	WP_004855221.1	WP_008807005.1	WP_008807005.1	WP_010253168.1	WP_013359293.1	WP_013027520.1	WP_013027520.1	WP_009087704.1	WP_031375655.1	WP_031279686.1	WP_031279686.1	WP_065648558.1	WP_039332673.1	WP_034819650.1	WP_033792602.1	WP_072196548.1	WP_033741588.1	WP_006121011.1	WP_013359293.1	WP_013359293.1	WP_006817563.1	WP_006817563.1
36	shikimate kinase 1	aroK	173	97.322	MRY16398_04050	WP_003023552.1	WP_003023552.1	WP_002920267.1	YP_004591239.1	YP_003615228.1	AMY64464.1	WP_044183704.1	WP_035892101.1	WP_003861630.1	WP_035892101.1	WP_035892101.1	WP_062775673.1	WP_035892101.1	WP_004106441.1	WP_004106441.1	YP_005229213.1	WP_002920267.1	WP_002920267.1	WP_013364400.1	WP_004106441.1	WP_002920267.1	WP_002920267.1	WP_003852989.1	WP_003852989.1	WP_013027507.1	WP_013027507.1	WP_003852989.1	WP_003852989.1	WP_010617392.1	WP_010617392.1	WP_039380929.1	WP_010617392.1	WP_034820046.1	WP_033792589.1	WP_003861630.1	WP_033741572.1	WP_033741572.1	WP_003852989.1	WP_003852989.1	WP_006817548.1	WP_006817548.1
37	tryptophan--tRNA ligase	trpS	334	91.5707	MRY16398_04110	WP_003023564.1	WP_038634836.1	WP_015369391.1	YP_004591233.1	YP_003615222.1	AMY64470.1	WP_044183719.1	WP_041851396.1	WP_013099067.1	WP_064541532.1	WP_047372838.1	WP_062775683.1	WP_041851396.1	WP_047722863.1	WP_004854910.1	YP_005229207.1	WP_002920253.1	WP_004202182.1	WP_013364406.1	WP_004854910.1	WP_008807022.1	WP_008807022.1	WP_031593902.1	WP_013359276.1	WP_013027501.1	WP_013027501.1	WP_009087666.1	WP_031376793.1	WP_021507427.1	WP_058770971.1	WP_065648574.1	WP_039332703.1	WP_034819607.1	WP_033792583.1	WP_023309477.1	WP_033741566.1	WP_006120995.1	WP_013359276.1	WP_013359276.1	WP_006817542.1	WP_038253907.1
38	cAMP-activated global transcriptional regulator CRP		210	99.8659	MRY16398_04280	WP_000242758.1	WP_000242758.1	WP_000242758.1	YP_004591221.1	YP_003615210.1	AMY64482.1	WP_000242755.1	WP_000242758.1	WP_000242758.1	WP_000242758.1	WP_000242758.1	WP_039332728.1	WP_000242758.1	WP_000242758.1	WP_000242758.1	YP_005229194.1	WP_000242758.1	WP_000242758.1	WP_000242758.1	WP_000242758.1	WP_000242758.1	WP_000242758.1	WP_003852956.1	WP_003852956.1	WP_000242758.1	WP_000242758.1	WP_003852956.1	WP_000242758.1	WP_000242755.1	WP_000242755.1	WP_000242755.1	WP_039332728.1	WP_000242758.1	WP_000242758.1	WP_000242758.1	WP_000242758.1	WP_000242758.1	WP_003852956.1	WP_003852956.1	WP_000242758.1	WP_000242758.1
39	phosphoribulokinase	prkB	289	91.8659	MRY16398_04300	WP_003827751.1	WP_038634800.1	WP_015369404.1	YP_004591219.1	YP_003615207.1	AMY64484.1	WP_044183772.1	WP_041851413.1	WP_013099054.1	WP_064541562.1	WP_047372854.1	WP_062775697.1	WP_041851413.1	WP_004854874.1	WP_004854874.1	YP_005229192.1	WP_015875202.1	WP_004202201.1	WP_013364427.1	WP_004854874.1	WP_008807033.1	WP_032740264.1	WP_039388919.1	WP_013359264.1	WP_013027491.1	WP_013027491.1	WP_009087643.1	WP_031376805.1	WP_021507441.1	WP_021507441.1	WP_065648581.1	WP_039332731.1	WP_038644305.1	WP_033792570.1	WP_023309465.1	WP_033741552.1	WP_054632980.1	WP_013359264.1	WP_013359264.1	WP_006817527.1	WP_006817527.1
40	ABC transporter ATP-binding protein		634	87.2171	MRY16398_04450	WP_044701446.1	WP_038634776.1	WP_015703646.1	YP_004591216.1	YP_003615194.1	AMY64487.1	WP_044183805.1	WP_041851427.1	WP_013099041.1	WP_064541577.1	WP_041851427.1	WP_062775718.1	WP_071194926.1	WP_047722865.1	WP_004854860.1	YP_005229188.1	WP_004185926.1	WP_004202207.1	WP_062742183.1	WP_004854860.1	WP_012967147.1	WP_008807036.1	WP_031593721.1	WP_061063530.1	WP_014604867.1	WP_014604867.1	WP_046100703.1	WP_069729404.1	WP_021507450.1	WP_021507450.1	WP_065648590.1	WP_039332750.1	WP_038644318.1	WP_033792559.1	WP_033146795.1	WP_033741542.1	WP_054632983.1	WP_013359255.1	WP_033734144.1	WP_006817524.1	WP_006817524.1
41	hypothetical protein		240	92.3415	MRY16398_04530	WP_003023643.1	WP_003023643.1	WP_004868391.1	YP_004591209.1	YP_003615187.1	AMY64494.1	WP_044183820.1	WP_041851434.1	WP_003861697.1	WP_064541597.1	WP_041851434.1	WP_062775729.1	WP_041851434.1	WP_004106380.1	WP_004106380.1	YP_005229181.1	WP_002920130.1	WP_002920130.1	WP_013364437.1	WP_004106380.1	WP_002920130.1	WP_002920130.1	WP_069025447.1	WP_061063524.1	WP_014604869.1	WP_014604869.1	WP_009087612.1	WP_031376819.1	WP_021507457.1	WP_021507457.1	WP_065648594.1	WP_039336339.1	WP_034830776.1	WP_033792553.1	WP_014171909.1	WP_033741536.1	WP_054632986.1	WP_013359249.1	WP_013359249.1	WP_006817517.1	WP_006817517.1
42	30S ribosomal protein S12	rpsL	124	98.1073	MRY16398_04570	WP_003023654.1	WP_003023654.1	WP_000246815.1	YP_004591205.1	YP_003615183.1	AMY64497.1	WP_000246815.1	WP_000246815.1	WP_000246815.1	WP_000246815.1	WP_000246815.1	WP_003023654.1	WP_000246815.1	WP_002920115.1	WP_002920115.1	YP_005229177.1	WP_002920115.1	WP_002920115.1	WP_000246815.1	WP_002920115.1	WP_002920115.1	WP_002920115.1	WP_003852912.1	WP_003852912.1	WP_006120575.1	WP_006120575.1	WP_003852912.1	WP_003852912.1	WP_010616440.1	WP_010616440.1	WP_010616440.1	WP_006120575.1	WP_006120575.1	WP_003852912.1	WP_000246815.1	WP_006120575.1	WP_006120575.1	WP_003852912.1	WP_003852912.1	WP_000246815.1	WP_000246815.1
43	30S ribosomal protein S7	rpsG	156	97.4463	MRY16398_04580	WP_003023657.1	WP_003023657.1	WP_015369416.1	YP_004591204.1	YP_003615182.1	AMY64498.1	WP_044183829.1	WP_035894363.1	WP_003861706.1	WP_017374162.1	WP_035894363.1	WP_052282782.1	WP_035894363.1	WP_004106370.1	WP_004106370.1	YP_005229176.1	WP_002920113.1	WP_002920113.1	WP_013364441.1	WP_004106370.1	WP_008807044.1	WP_008807044.1	WP_003852909.1	WP_009087603.1	WP_006120576.1	WP_006120576.1	WP_009087603.1	WP_013510774.1	WP_007886246.1	WP_007886246.1	WP_007886246.1	WP_007886246.1	WP_007886246.1	WP_013510774.1	WP_004106370.1	WP_006120576.1	WP_006120576.1	WP_009087603.1	WP_009087603.1	WP_006817513.1	WP_006817513.1
44	bacterioferritin	bfr	158	86.4146	MRY16398_04620	WP_003031113.1	WP_038634748.1	WP_015369420.1	YP_004591200.1	YP_003615177.1	AMY64502.1	WP_044183837.1	WP_039076809.1	WP_013099029.1	WP_064541623.1	WP_047372877.1	WP_062779449.1	WP_039076809.1	WP_004125910.1	WP_004125910.1	YP_005229172.1	WP_002919971.1	WP_004206792.1	WP_013364445.1	WP_004125910.1	WP_004206792.1	WP_004206792.1	WP_069025445.1	WP_061063520.1	WP_014604871.1	WP_014604871.1	WP_009087595.1	WP_031377826.1	WP_021508213.1	WP_058770982.1	WP_039380825.1	WP_039330900.1	WP_038644329.1	WP_033792405.1	WP_008503492.1	WP_006120580.1	WP_006120580.1	WP_013359241.1	WP_013359241.1	WP_038253958.1	WP_038253958.1
45	30S ribosomal protein S10	rpsJ	103	99.7805	MRY16398_04640	WP_001181005.1	WP_001181005.1	WP_001181005.1	YP_004591198.1	YP_003615175.1	AMY64503.1	WP_001181005.1	WP_001181005.1	WP_001181005.1	WP_001181005.1	WP_001181005.1	WP_001181005.1	WP_001181005.1	WP_001181005.1	WP_001181005.1	YP_005229170.1	WP_001181005.1	WP_001181005.1	WP_001181005.1	WP_001181005.1	WP_001181005.1	WP_001181005.1	WP_001181005.1	WP_001181005.1	WP_006120582.1	WP_006120582.1	WP_001181005.1	WP_001181005.1	WP_006120582.1	WP_006120582.1	WP_006120582.1	WP_006120582.1	WP_006120582.1	WP_001181005.1	WP_001181005.1	WP_006120582.1	WP_006120582.1	WP_001181005.1	WP_001181005.1	WP_001181005.1	WP_001181005.1
46	50S ribosomal protein L4	rplD	201	96.3268	MRY16398_04660	WP_003031119.1	WP_000424395.1	WP_000424395.1	YP_004591196.1	YP_003615173.1	AMY64505.1	WP_000424395.1	WP_039076812.1	WP_000424395.1	WP_000424395.1	WP_039076812.1	WP_062779447.1	WP_039076812.1	WP_003031119.1	WP_003031119.1	YP_005229167.1	WP_002919794.1	WP_002919794.1	WP_000424395.1	WP_003031119.1	WP_002919794.1	WP_002919794.1	WP_003850711.1	WP_003850711.1	WP_006120584.1	WP_006120584.1	WP_009087590.1	WP_003850711.1	WP_021508215.1	WP_021508215.1	WP_039380819.1	WP_034830751.1	WP_034830751.1	WP_033752971.1	WP_000424395.1	WP_006120584.1	WP_006120584.1	WP_003850711.1	WP_003850711.1	WP_000424395.1	WP_000424395.1
47	50S ribosomal protein L23	rplW	100	97.4878	MRY16398_04670	WP_000617546.1	WP_000617546.1	WP_000617546.1	YP_004591195.1	YP_003615172.1	AMY64506.1	WP_000617546.1	WP_000617546.1	WP_000617546.1	WP_000617546.1	WP_000617546.1	WP_004868363.1	WP_000617546.1	WP_000617546.1	WP_000617546.1	YP_005229166.1	WP_000617546.1	WP_000617546.1	WP_013364448.1	WP_000617546.1	WP_000617546.1	WP_000617546.1	WP_003850708.1	WP_003850708.1	WP_006120585.1	WP_006120585.1	WP_003850708.1	WP_031377828.1	WP_010618574.1	WP_010618574.1	WP_065648466.1	WP_007891652.1	WP_034830749.1	WP_033752969.1	WP_000617546.1	WP_006120585.1	WP_006120585.1	WP_003850708.1	WP_003850708.1	WP_000617546.1	WP_000617546.1
48	50S ribosomal protein L2	rplB	273	97.6707	MRY16398_04680	WP_000301869.1	WP_038634702.1	WP_015369423.1	YP_004591194.1	YP_003615171.1	AMY64507.1	WP_044183846.1	WP_039076813.1	WP_000301859.1	WP_000301859.1	WP_039076813.1	WP_062779445.1	WP_039076813.1	WP_000301869.1	WP_000301869.1	YP_005229165.1	WP_002919786.1	WP_002919786.1	WP_007369812.1	WP_000301869.1	WP_002919786.1	WP_002919786.1	WP_008927137.1	WP_013359239.1	WP_006120586.1	WP_006120586.1	WP_009087588.1	WP_031377829.1	WP_010618573.1	WP_010618573.1	WP_039380813.1	WP_034830746.1	WP_034830746.1	WP_033752967.1	WP_000301859.1	WP_006120586.1	WP_006120586.1	WP_013359239.1	WP_013359239.1	WP_000301859.1	WP_000301859.1
49	50S ribosomal protein L22	rplV	110	97.4756	MRY16398_04700	WP_000448832.1	WP_000448832.1	WP_002919773.1	YP_004591192.1	YP_003615169.1	AMY64509.1	WP_002919773.1	WP_002919773.1	WP_002919773.1	WP_035894978.1	WP_002919773.1	WP_062779443.1	WP_002919773.1	WP_002919773.1	WP_002919773.1	YP_005229163.1	WP_002919773.1	WP_002919773.1	WP_002919773.1	WP_002919773.1	WP_002919773.1	WP_002919773.1	WP_008927136.1	WP_008927136.1	WP_002919773.1	WP_002919773.1	WP_008927136.1	WP_046289651.1	WP_007891659.1	WP_007891659.1	WP_007891659.1	WP_007891659.1	WP_007891659.1	WP_007891659.1	WP_002919773.1	WP_002919773.1	WP_002919773.1	WP_008927136.1	WP_008927136.1	WP_000447529.1	WP_000447529.1
50	50S ribosomal protein L29	rpmC	63	96.539	MRY16398_04730	WP_000644742.1	WP_000644742.1	WP_002919754.1	YP_004591189.1	YP_003615166.1	AMY64512.1	WP_008457158.1	WP_032614707.1	WP_013099027.1	WP_002919754.1	WP_032614707.1	WP_002919754.1	WP_032614707.1	WP_002919754.1	WP_002919754.1	YP_005229160.1	WP_002919754.1	WP_002919754.1	WP_008457158.1	WP_002919754.1	WP_002919754.1	WP_002919754.1	WP_003850146.1	WP_003850146.1	WP_006120588.1	WP_006120588.1	WP_003850146.1	WP_003850146.1	WP_021508217.1	WP_021508217.1	WP_021508217.1	WP_039330894.1	WP_034830743.1	WP_025902044.1	WP_003863282.1	WP_006120588.1	WP_006120588.1	WP_003850146.1	WP_003850146.1	WP_006817276.1	WP_006817276.1
51	30S ribosomal protein S17	rpsQ	84	96.4951	MRY16398_04740	WP_003031120.1	WP_003031120.1	WP_002438707.1	YP_004591188.1	YP_003615165.1	AMY64513.1	WP_002438707.1	WP_000130100.1	WP_008503489.1	WP_035894980.1	WP_000130100.1	WP_062779438.1	WP_000130100.1	WP_004106347.1	WP_004106347.1	YP_005229159.1	WP_002919751.1	WP_002919751.1	WP_000130100.1	WP_004106347.1	WP_004106347.1	WP_004106347.1	WP_003850147.1	WP_003850147.1	WP_006120589.1	WP_006120589.1	WP_003850147.1	WP_003850147.1	WP_010618568.1	WP_010618568.1	WP_010618568.1	WP_038644333.1	WP_038644333.1	WP_033752951.1	WP_008503489.1	WP_006120589.1	WP_006120589.1	WP_003850147.1	WP_003850147.1	WP_006817275.1	WP_006817275.1
52	50S ribosomal protein L14	rplN	123	98.0049	MRY16398_04750	WP_000613954.1	WP_000613954.1	WP_000613954.1	YP_004591187.1	YP_003615164.2	AMY64514.1	WP_002919748.1	WP_008457164.1	WP_002919748.1	WP_000613954.1	WP_004388611.1	WP_000613954.1	WP_008457164.1	WP_000613954.1	WP_000613954.1	YP_005229158.1	WP_002919748.1	WP_002919748.1	WP_000613954.1	WP_000613954.1	WP_002919748.1	WP_002919748.1	WP_006120590.1	WP_006120590.1	WP_006120590.1	WP_006120590.1	WP_006120590.1	WP_006120590.1	WP_006120590.1	WP_006120590.1	WP_006120590.1	WP_006120590.1	WP_006120590.1	WP_006120590.1	WP_002919748.1	WP_006120590.1	WP_006120590.1	WP_006120590.1	WP_006120590.1	WP_000613954.1	WP_000613954.1
53	50S ribosomal protein L24	rplX	104	97.161	MRY16398_04760	WP_003031122.1	WP_004106345.1	WP_015369424.1	YP_004591186.1	YP_003615163.1	AMY64515.1	WP_000729185.1	WP_035894981.1	WP_000729185.1	WP_035894981.1	WP_015962742.1	WP_062779436.1	WP_035894981.1	WP_004106345.1	WP_004106345.1	YP_005229157.1	WP_000729185.1	WP_000729185.1	WP_000729185.1	WP_004106345.1	WP_003031122.1	WP_003031122.1	WP_003850150.1	WP_003850150.1	WP_003850150.1	WP_003850150.1	WP_003850150.1	WP_003850150.1	WP_021508218.1	WP_021508218.1	WP_021508218.1	WP_039330891.1	WP_034830741.1	WP_003850150.1	WP_003863287.1	WP_003850150.1	WP_003850150.1	WP_003850150.1	WP_003850150.1	WP_003863287.1	WP_003863287.1
54	50S ribosomal protein L5	rplE	179	98.3756	MRY16398_04770	WP_003031123.1	WP_003031123.1	WP_003031123.1	YP_004591185.1	YP_003615162.1	AMY64516.1	WP_007702494.1	WP_007702494.1	WP_001096202.1	WP_064541635.1	WP_001096200.1	WP_003031123.1	WP_007702494.1	WP_001096202.1	WP_001096202.1	YP_005229156.1	WP_001096200.1	WP_001096200.1	WP_001096200.1	WP_001096202.1	WP_003031123.1	WP_003031123.1	WP_003850155.1	WP_003850155.1	WP_006120591.1	WP_006120591.1	WP_003850155.1	WP_031376676.1	WP_013510763.1	WP_013510763.1	WP_013510763.1	WP_006120591.1	WP_013510763.1	WP_033752947.1	WP_001096206.1	WP_013510763.1	WP_006120591.1	WP_003850155.1	WP_003850155.1	WP_006817274.1	WP_038254008.1
55	30S ribosomal protein S5	rpsE	167	97.2341	MRY16398_04820	WP_003031131.1	WP_003031131.1	WP_015703641.1	YP_004591180.1	YP_003615157.1	AMY64521.1	WP_002438697.1	WP_039076818.1	WP_003863299.1	WP_015962744.1	WP_039076818.1	WP_052284890.1	WP_039076818.1	WP_004106339.1	WP_004106339.1	YP_005229151.1	WP_002919545.1	WP_002919545.1	WP_002438697.1	WP_004106339.1	WP_000940121.1	WP_000940121.1	WP_003850164.1	WP_003850164.1	WP_006120595.1	WP_006120595.1	WP_003850164.1	WP_003850164.1	WP_010618560.1	WP_010618560.1	WP_013510759.1	WP_007891679.1	WP_007891679.1	WP_033792403.1	WP_003863299.1	WP_006120595.1	WP_006120595.1	WP_003850164.1	WP_003850164.1	WP_002438697.1	WP_002438697.1
56	protein translocase subunit SecY	secY	443	98.461	MRY16398_04850	WP_001118864.1	WP_001118864.1	WP_015703640.1	YP_004591177.1	YP_003615154.1	AMY64524.1	WP_044183893.1	WP_039076820.1	WP_003863305.1	WP_015962746.1	WP_047372881.1	WP_062779428.1	WP_039076820.1	WP_004106334.1	WP_004106334.1	YP_005229148.1	WP_002919515.1	WP_002919515.1	WP_013364453.1	WP_004106334.1	WP_008807050.1	WP_008807050.1	WP_003850175.1	WP_003850175.1	WP_013027461.1	WP_013027461.1	WP_009087577.1	WP_003850175.1	WP_021508222.1	WP_021508222.1	WP_039380787.1	WP_039330881.1	WP_007891686.1	WP_033752936.1	WP_003863305.1	WP_006120598.1	WP_006120598.1	WP_003850175.1	WP_003850175.1	WP_006817268.1	WP_006817268.1
57	30S ribosomal protein S13	rpsM	118	93.7415	MRY16398_04860	WP_003031135.1	WP_003031135.1	WP_015369429.1	YP_004591175.1	YP_003615152.2	AMY64526.1	WP_003863308.1	WP_003863308.1	WP_013099021.1	WP_013364454.1	WP_003863308.1	WP_062779426.1	WP_003863308.1	WP_004106333.1	WP_004106333.1	YP_005229147.1	WP_002919259.1	WP_002919259.1	WP_013364454.1	WP_004106333.1	WP_002919259.1	WP_002919259.1	WP_003850176.1	WP_003850176.1	WP_003850176.1	WP_003850176.1	WP_003850176.1	WP_003850176.1	WP_021508223.1	WP_021508223.1	WP_039380785.1	WP_039330880.1	WP_034830736.1	WP_033752934.1	WP_003863308.1	WP_003850176.1	WP_003850176.1	WP_003850176.1	WP_003850176.1	WP_038254013.1	WP_038254013.1
58	30S ribosomal protein S4	rpsD	206	96.6976	MRY16398_04880	WP_003031138.1	WP_003031138.1	WP_002919224.1	YP_004591173.1	YP_003615150.2	AMY64528.1	WP_044183896.1	WP_000135224.1	WP_003863314.1	WP_038158499.1	WP_000135224.1	WP_062779422.1	WP_000135224.1	WP_004125897.1	WP_004125897.1	YP_005229145.1	WP_002919224.1	WP_002919224.1	WP_013364455.1	WP_004125897.1	WP_002919224.1	WP_002919224.1	WP_008927131.1	WP_008927131.1	WP_013027460.1	WP_013027460.1	WP_008927131.1	WP_008927131.1	WP_010618555.1	WP_010618555.1	WP_039380782.1	WP_039330879.1	WP_007891687.1	WP_033752932.1	WP_004868345.1	WP_006120599.1	WP_006120599.1	WP_008927131.1	WP_008927131.1	WP_006817266.1	WP_006817266.1
59	DNA-directed RNA polymerase subunit alpha	rpoA	329	99.1146	MRY16398_04890	WP_003031139.1	WP_003031139.1	WP_002438685.1	YP_004591172.1	YP_003615149.1	AMY64529.1	WP_034461761.1	WP_034461761.1	WP_002919219.1	WP_002919219.1	WP_034461761.1	WP_062779420.1	WP_034461761.1	WP_002919219.1	WP_002919219.1	YP_005229144.1	WP_002919219.1	WP_002919219.1	WP_002209013.1	WP_002919219.1	WP_002919219.1	WP_002919219.1	WP_003850179.1	WP_061063517.1	WP_007891688.1	WP_007891688.1	WP_003850179.1	WP_003850179.1	WP_007891688.1	WP_007891688.1	WP_007891688.1	WP_007891688.1	WP_007891688.1	WP_003850179.1	WP_002919219.1	WP_033741519.1	WP_033741519.1	WP_003850179.1	WP_003850179.1	WP_006817265.1	WP_006817265.1
60	50S ribosomal protein L17	rplQ	128	97.5659	MRY16398_04900	WP_001216370.1	WP_001216370.1	WP_004868344.1	YP_004591171.1	YP_003615148.1	AMY64530.1	WP_001216372.1	WP_001216372.1	WP_001216372.1	WP_064541646.1	WP_001216372.1	WP_001216372.1	WP_001216372.1	WP_001216372.1	WP_001216372.1	YP_005229143.1	WP_002919206.1	WP_002919206.1	WP_002919206.1	WP_001216372.1	WP_002919206.1	WP_002919206.1	WP_003850180.1	WP_003850180.1	WP_003850180.1	WP_003850180.1	WP_009087575.1	WP_009087575.1	WP_003850180.1	WP_003850180.1	WP_003850180.1	WP_004160560.1	WP_003850180.1	WP_003850180.1	WP_001216368.1	WP_009087575.1	WP_009087575.1	WP_003850180.1	WP_003850180.1	WP_038254020.1	WP_038254020.1
61	Trk system potassium uptake protein TrkA	trkA	458	94.5244	MRY16398_04950	WP_003031153.1	WP_006687350.1	WP_015369435.1	YP_004591166.1	YP_003615143.1	AMY64535.1	WP_044183919.1	WP_039076825.1	WP_013099016.1	WP_064541661.1	WP_039076825.1	WP_062779413.1	WP_039076825.1	WP_004125888.1	WP_004125888.1	YP_005229139.1	WP_002919153.1	WP_002919153.1	WP_013364460.1	WP_004125888.1	WP_008807055.1	WP_008807055.1	WP_069025443.1	WP_013359233.1	WP_013027456.1	WP_013027456.1	WP_009087562.1	WP_031376666.1	WP_021508228.1	WP_021508228.1	WP_065648470.1	WP_039330874.1	WP_038644340.1	WP_033752924.1	WP_008503482.1	WP_033741512.1	WP_033741512.1	WP_013359233.1	WP_013359233.1	WP_006817259.1	WP_038254025.1
62	protein Smg	smg	157	88.5756	MRY16398_05000	WP_003031162.1	WP_038634635.1	WP_015369440.1	YP_004591161.1	YP_003615138.1	AMY64538.1	WP_044183932.1	WP_039076830.1	WP_029883850.1	WP_064541675.1	WP_039076830.1	WP_062779404.1	WP_039076830.1	WP_025107517.1	WP_014227030.1	YP_005229134.1	WP_002919137.1	WP_002919137.1	WP_013364465.1	WP_014227030.1	WP_008807060.1	WP_008807060.1	WP_010252741.1	WP_013359228.1	WP_013027451.1	WP_013027451.1	WP_009087552.1	WP_069729811.1	WP_031279836.1	WP_031279836.1	WP_039380755.1	WP_039330869.1	WP_034830723.1	WP_033752918.1	WP_008503477.1	WP_006120660.1	WP_006120660.1	WP_013359228.1	WP_013359228.1	WP_038254032.1	WP_038254032.1
63	DNA-binding protein Fis	fis	98	99.6341	MRY16398_05140	WP_000462905.1	WP_000462905.1	WP_000462905.1	YP_004591151.1	YP_003615123.1	AMY64554.1	WP_000462905.1	WP_000462905.1	WP_000462905.1	WP_000462905.1	WP_000462905.1	WP_000462905.1	WP_000462905.1	WP_000462905.1	WP_000462905.1	YP_005229102.1	WP_000462905.1	WP_000462905.1	WP_000462905.1	WP_000462905.1	WP_000462905.1	WP_000462905.1	WP_003855228.1	WP_003855228.1	WP_003855228.1	WP_003855228.1	WP_003855228.1	WP_003855228.1	WP_003855228.1	WP_003855228.1	WP_003855228.1	WP_003855228.1	WP_003855228.1	WP_000462905.1	WP_000462905.1	WP_003855228.1	WP_003855228.1	WP_003855228.1	WP_003855228.1	WP_000462905.1	WP_000462905.1
64	tRNA-dihydrouridine synthase B	dusB	290	88.1878	MRY16398_05150	WP_003025224.1	WP_038634395.1	WP_015369451.1	YP_004591150.1	YP_003615122.1	AMY64555.1	WP_044179453.1	WP_039077399.1	WP_013098996.1	WP_064541703.1	WP_047372897.1	WP_062774083.1	WP_039077399.1	WP_014227023.1	WP_014227023.1	YP_005229101.1	WP_004144972.1	WP_004144972.1	WP_062742167.1	WP_014227023.1	WP_008806700.1	WP_008806700.1	WP_031592707.1	WP_013359217.1	WP_014604881.1	WP_014604881.1	WP_009087532.1	WP_069729065.1	WP_040679767.1	WP_040679767.1	WP_039380734.1	WP_039336884.1	WP_038644355.1	WP_033754748.1	WP_023309409.1	WP_033740115.1	WP_033740115.1	WP_013359217.1	WP_013359217.1	WP_006818034.1	WP_006818034.1
65	ribosomal protein L11 methyltransferase	prmA	293	86.9659	MRY16398_05160	WP_016151073.1	WP_038634389.1	WP_015703628.1	YP_004591149.1	YP_003615121.1	AMY64557.1	WP_044179455.1	WP_039077400.1	WP_014833498.1	WP_064541706.1	WP_047372898.1	WP_062774087.1	WP_071194412.1	WP_014227021.1	WP_032694492.1	YP_005229100.1	WP_004144971.1	WP_004206256.1	WP_013364481.1	WP_032694492.1	WP_008806699.1	WP_008806699.1	WP_069025437.1	WP_061063507.1	WP_013027440.1	WP_014604882.1	WP_046102625.1	WP_069729020.1	WP_021508161.1	WP_058771472.1	WP_065648058.1	WP_039336881.1	WP_038644356.1	WP_033792384.1	WP_047650964.1	WP_033740074.1	WP_033740074.1	WP_013359216.1	WP_033734084.1	WP_006818036.1	WP_038256079.1
66	rod shape-determining protein		347	99.4415	MRY16398_05240	WP_000913396.1	WP_000913396.1	WP_002918653.1	YP_004591139.1	YP_003615111.1	AMY64567.1	WP_000913396.1	WP_006818047.1	WP_000913396.1	WP_000913396.1	WP_006818047.1	WP_000913396.1	WP_006818047.1	WP_002918653.1	WP_002918653.1	YP_005229090.1	WP_002918653.1	WP_002918653.1	WP_000913396.1	WP_002918653.1	WP_002918653.1	WP_002918653.1	WP_004385136.1	WP_003855260.1	WP_003855260.1	WP_003855260.1	WP_003855260.1	WP_003855260.1	WP_003855260.1	WP_003855260.1	WP_003855260.1	WP_007891976.1	WP_007891976.1	WP_003855260.1	WP_000913396.1	WP_003855260.1	WP_003855260.1	WP_003855260.1	WP_003855260.1	WP_006818047.1	WP_006818047.1
67	rod shape-determining protein MreD		162	88.7049	MRY16398_05260	WP_003025196.1	WP_038634362.1	WP_015369463.1	YP_004591137.1	YP_003615109.1	AMY64569.1	WP_044179478.1	WP_039077409.1	WP_029883265.1	WP_064541739.1	WP_039077409.1	WP_062774106.1	WP_039077409.1	WP_004125830.1	WP_004125830.1	YP_005229088.1	WP_002918648.1	WP_002918648.1	WP_013364492.1	WP_004125830.1	WP_008806689.1	WP_008806689.1	WP_010256045.1	WP_061063501.1	WP_006120976.1	WP_006120976.1	WP_009087513.1	WP_031375123.1	WP_031279826.1	WP_031279826.1	WP_039380697.1	WP_039331577.1	WP_034830875.1	WP_033754780.1	WP_023309399.1	WP_006120976.1	WP_006120976.1	WP_013359205.1	WP_013359205.1	WP_006818049.1	WP_006818049.1
68	metalloprotease TldD	tldD	481	87.9976	MRY16398_05300	WP_044701339.1	WP_038642897.1	WP_015369467.1	YP_004591133.1	YP_003615104.1	AMY64572.1	WP_044179490.1	WP_039077413.1	WP_029883268.1	WP_064541753.1	WP_047372907.1	WP_062774112.1	WP_071194418.1	WP_004854666.1	WP_004854666.1	YP_005229084.1	WP_004144958.1	WP_004206236.1	WP_062742160.1	WP_004854666.1	WP_008806685.1	WP_008806685.1	WP_069025436.1	WP_061063498.1	WP_013027427.1	WP_013027427.1	WP_009087505.1	WP_031375120.1	WP_021508147.1	WP_021508147.1	WP_065648071.1	WP_039331571.1	WP_038644371.1	WP_033792373.1	WP_029740073.1	WP_006120972.1	WP_006120972.1	WP_013359202.1	WP_033734064.1	WP_006818053.1	WP_006818053.1
69	50S ribosomal protein L13	rplM	167	97.5585	MRY16398_05450	WP_003025141.1	WP_003025141.1	WP_002918559.1	YP_004591111.1	YP_003615089.1	AMY64586.1	WP_002437467.1	WP_013364512.1	WP_013098967.1	WP_064541805.1	WP_013364512.1	WP_052284015.1	WP_013364512.1	WP_004106200.1	WP_004106200.1	YP_005229070.1	WP_002918559.1	WP_002918559.1	WP_013364512.1	WP_004106200.1	WP_002918559.1	WP_002918559.1	WP_008925400.1	WP_008925400.1	WP_006121722.1	WP_006121722.1	WP_009092483.1	WP_008925400.1	WP_021507755.1	WP_021507755.1	WP_039382157.1	WP_039327446.1	WP_038649517.1	WP_033793286.1	WP_006178824.1	WP_006121722.1	WP_006121722.1	WP_008925400.1	WP_008925400.1	WP_006818076.1	WP_006818076.1
70	30S ribosomal protein S9	rpsI	130	94.8415	MRY16398_05460	WP_003025138.1	WP_000829815.1	WP_000829818.1	YP_004591110.1	YP_003615088.1	AMY64587.1	WP_000829818.1	WP_002437466.1	WP_000829818.1	WP_000829815.1	WP_002437466.1	WP_062774136.1	WP_002437466.1	WP_000829815.1	WP_000829815.1	YP_005229069.1	WP_000829818.1	WP_000829818.1	WP_000829818.1	WP_000829815.1	WP_000829815.1	WP_000829815.1	WP_008925401.1	WP_008925401.1	WP_006121723.1	WP_006121723.1	WP_008925401.1	WP_031375459.1	WP_021507754.1	WP_021507754.1	WP_039382160.1	WP_034826648.1	WP_034826648.1	WP_031375459.1	WP_003860436.1	WP_006121723.1	WP_006121723.1	WP_008925401.1	WP_008925401.1	WP_000829815.1	WP_000829815.1
71	stringent starvation protein A		212	86.7927	MRY16398_05470	WP_003025132.1	WP_003025132.1	WP_015369483.1	YP_004591109.1	YP_003615086.1	AMY64588.1	WP_044179524.1	WP_039077427.1	WP_013098965.1	WP_064541808.1	WP_039077427.1	WP_062774137.1	WP_039077427.1	WP_014226997.1	WP_014226997.1	YP_005229068.1	WP_002918467.1	WP_002918467.1	WP_013364513.1	WP_014226997.1	WP_002918467.1	WP_002918467.1	WP_009092481.1	WP_003851135.1	WP_013024313.1	WP_013024313.1	WP_009092481.1	WP_031375458.1	WP_021507753.1	WP_021507753.1	WP_039382163.1	WP_039327450.1	WP_034826645.1	WP_033793297.1	WP_014885418.1	WP_033739161.1	WP_033739161.1	WP_003851135.1	WP_003851135.1	WP_006818079.1	WP_006818079.1
72	RNase adapter protein RapZ	rapZ	284	95.9756	MRY16398_05680	WP_044701328.1	WP_003025085.1	WP_015369491.1	YP_004591100.1	YP_003615064.1	AMY64604.1	WP_044179576.1	WP_039077447.1	WP_013098945.1	WP_064541836.1	WP_039077447.1	WP_062774151.1	WP_039077447.1	WP_004106169.1	WP_004106169.1	YP_005229054.1	WP_002918428.1	WP_004206208.1	WP_062742151.1	WP_004106169.1	WP_002918428.1	WP_002918428.1	WP_010251920.1	WP_010251920.1	WP_013024320.1	WP_013024320.1	WP_003851114.1	WP_003851114.1	WP_021507744.1	WP_021507744.1	WP_039382191.1	WP_039327464.1	WP_038649498.1	WP_033749261.1	WP_014885397.1	WP_006121731.1	WP_006121731.1	WP_010251920.1	WP_010251920.1	WP_006818096.1	WP_006818096.1
73	PTS IIA-like nitrogen regulatory protein PtsN		163	90.5976	MRY16398_05690	WP_003025083.1	WP_038634278.1	WP_015369492.1	YP_004591099.1	YP_003615063.1	AMY64605.1	WP_044179578.1	WP_039077448.1	WP_013098944.1	WP_035891171.1	WP_039077448.1	WP_062774152.1	WP_039077448.1	WP_004854593.1	WP_004854593.1	YP_005229053.1	WP_004144926.1	WP_004144926.1	WP_013364524.1	WP_004854593.1	WP_004144926.1	WP_004144926.1	WP_010251916.1	WP_061061430.1	WP_013024321.1	WP_013024321.1	WP_009092473.1	WP_031375451.1	WP_010618251.1	WP_010618251.1	WP_039382195.1	WP_039327663.1	WP_034826629.1	WP_033749262.1	WP_008501443.1	WP_033739256.1	WP_033739256.1	WP_013359876.1	WP_013359876.1	WP_006818097.1	WP_006818097.1
74	ABC transporter ATP-binding protein		241	95.6171	MRY16398_05720	WP_003025073.1	WP_003025073.1	WP_004206203.1	YP_004591096.1	YP_003615060.1	AMY64608.1	WP_044179584.1	WP_039077451.1	WP_013098941.1	WP_064541846.1	WP_039077451.1	WP_062774155.1	WP_039077451.1	WP_004125705.1	WP_004125705.1	YP_005229050.1	WP_014906868.1	WP_004206203.1	WP_013364527.1	WP_004125705.1	WP_002918417.1	WP_002918417.1	WP_003851107.1	WP_061061431.1	WP_013024324.1	WP_013024324.1	WP_009092467.1	WP_031375449.1	WP_021507742.1	WP_010618248.1	WP_039382204.1	WP_039327471.1	WP_034826621.1	WP_033749265.1	WP_033146751.1	WP_006121735.1	WP_006121735.1	WP_009092467.1	WP_009092467.1	WP_006818101.1	WP_006818101.1
75	ABC transporter permease	yrbE	260	89.2756	MRY16398_05790	WP_003025053.1	WP_003025053.1	WP_015369500.1	YP_004591089.1	YP_003615053.1	AMY64614.1	WP_044179598.1	WP_039077458.1	WP_010436044.1	WP_064541866.1	WP_047372945.1	WP_062774166.1	WP_039077458.1	WP_004125690.1	WP_032720214.1	YP_005229043.1	WP_004150949.1	WP_004150949.1	WP_013364534.1	WP_004125690.1	WP_004150949.1	WP_004150949.1	WP_010251894.1	WP_061061436.1	WP_013024331.1	WP_013024331.1	WP_009092460.1	WP_031375442.1	WP_021507735.1	WP_021507735.1	WP_065650287.1	WP_039327484.1	WP_034826606.1	WP_033793314.1	WP_010436044.1	WP_033739175.1	WP_006121742.1	WP_013359885.1	WP_033731283.1	WP_006818108.1	WP_038256005.1
76	UDP-N-acetylglucosamine 1-carboxyvinyltransferase	murA	419	93.261	MRY16398_05840	WP_003839949.1	WP_038634248.1	WP_015369505.1	YP_004591084.1	YP_003615048.1	AMY64618.1	WP_044179608.1	WP_039077463.1	WP_013098931.1	WP_064541880.1	WP_047372950.1	WP_062774173.1	WP_071194442.1	WP_004854569.1	WP_004854569.1	YP_005229038.1	WP_015875192.1	WP_004206190.1	WP_013364539.1	WP_004854569.1	WP_008806645.1	WP_008806645.1	WP_010251868.1	WP_013359888.1	WP_014595155.1	WP_014595155.1	WP_046101076.1	WP_031375438.1	WP_021507731.1	WP_021507731.1	WP_065650282.1	WP_039327502.1	WP_038649478.1	WP_033793317.1	WP_023309349.1	WP_006121747.1	WP_006121747.1	WP_013359888.1	WP_033731287.1	WP_006818113.1	WP_006818113.1
77	octaprenyl diphosphate synthase		323	89.0488	MRY16398_05860	WP_003025033.1	WP_003025033.1	WP_015369507.1	YP_004591082.1	YP_003615046.1	AMY64620.1	WP_044179612.1	WP_039077465.1	WP_013098929.1	WP_064541892.1	WP_047372952.1	WP_062774177.1	WP_039077465.1	WP_047722875.1	WP_004854564.1	YP_005229036.1	WP_004144907.1	WP_004206188.1	WP_013364541.1	WP_004854564.1	WP_008806643.1	WP_008806643.1	WP_069025733.1	WP_008925415.1	WP_013024338.1	WP_014606754.1	WP_009092450.1	WP_031375436.1	WP_021507729.1	WP_021507729.1	WP_065650280.1	WP_039327506.1	WP_038649473.1	WP_033749280.1	WP_024906360.1	WP_033739181.1	WP_006121749.1	WP_008925415.1	WP_033731290.1	WP_040903166.1	WP_038256002.1
78	50S ribosomal protein L27	rpmA	85	93.078	MRY16398_05880	WP_003025030.1	WP_003025030.1	WP_002434222.1	YP_004591080.1	YP_003615044.1	AMY64622.1	WP_017457338.1	WP_003861831.1	WP_004385076.1	WP_064541895.1	WP_003861831.1	WP_052283637.1	WP_003861831.1	WP_003861831.1	WP_003861831.1	YP_005229034.1	WP_002434222.1	WP_002434222.1	WP_013364542.1	WP_003861831.1	WP_002434222.1	WP_002434222.1	WP_031592019.1	WP_003851093.1	WP_009092448.1	WP_009092448.1	WP_009092448.1	WP_031375434.1	WP_006121751.1	WP_006121751.1	WP_006121751.1	WP_003851093.1	WP_003851093.1	WP_006121751.1	WP_004385076.1	WP_006121751.1	WP_006121751.1	WP_003851093.1	WP_003851093.1	WP_006818116.1	WP_006818116.1
79	GTPase Obg	obg	388	90.2659	MRY16398_05900	WP_003025024.1	WP_038634240.1	WP_047740274.1	YP_004591078.1	YP_003615042.1	AMY64624.1	WP_044179618.1	WP_039077467.1	WP_029883389.1	WP_064541901.1	WP_047372954.1	WP_062774183.1	WP_071194443.1	WP_047722876.1	WP_014226980.1	YP_005229032.1	WP_015875191.1	WP_004206186.1	WP_013364544.1	WP_014226980.1	WP_008806641.1	WP_008806641.1	WP_003851092.1	WP_013359890.1	WP_013024341.1	WP_013024341.1	WP_009092447.1	WP_031375433.1	WP_021507727.1	WP_058770695.1	WP_065650279.1	WP_039327519.1	WP_038649467.1	WP_033793319.1	WP_039260419.1	WP_033739183.1	WP_033739183.1	WP_013359890.1	WP_013359890.1	WP_006818118.1	WP_038255997.1
80	RNA-binding protein YhbY		97	94.3927	MRY16398_05930	WP_003025016.1	WP_003025016.1	WP_002918374.1	YP_004591075.1	YP_003615037.1	AMY67136.1	WP_044179624.1	WP_039077470.1	WP_014833438.1	WP_024133059.1	WP_039077470.1	WP_035891263.1	WP_039077470.1	WP_004139797.1	WP_032693272.1	YP_005229029.1	WP_002918374.1	WP_002918374.1	WP_007369919.1	WP_032693272.1	WP_002918374.1	WP_002918374.1	WP_010251809.1	WP_061061451.1	WP_013024345.1	WP_013024345.1	WP_009092420.1	WP_010251809.1	WP_010617345.1	WP_010617345.1	WP_065650275.1	WP_034826542.1	WP_034826542.1	WP_033749305.1	WP_003861814.1	WP_006121755.1	WP_006121755.1	WP_010251809.1	WP_010251809.1	WP_038256110.1	WP_038256110.1
81	ribosomal RNA large subunit methyltransferase E	rlmE	209	93.8439	MRY16398_05940	WP_003025015.1	WP_006687879.1	WP_008806638.1	YP_004591074.1	YP_003615036.1	AMY64627.1	WP_044179626.1	WP_039077471.1	WP_003861812.1	WP_064541917.1	WP_039077471.1	WP_062774188.1	WP_039077471.1	WP_004106110.1	WP_004106110.1	YP_005229028.1	WP_002918373.1	WP_002918373.1	WP_062742143.1	WP_004106110.1	WP_008806638.1	WP_008806638.1	WP_010251807.1	WP_013359905.1	WP_014595159.1	WP_014595159.1	WP_009092419.1	WP_031375418.1	WP_021507708.1	WP_021507708.1	WP_039382266.1	WP_039327553.1	WP_034826540.1	WP_033749635.1	WP_003861812.1	WP_006121756.1	WP_006121756.1	WP_013359905.1	WP_013359905.1	WP_006818122.1	WP_006818122.1
82	ATP-dependent zinc metalloprotease FtsH	hflB	646	97.1756	MRY16398_05950	WP_003025013.1	WP_003025013.1	WP_015369514.1	YP_004591073.1	YP_003615035.1	AMY64628.1	WP_044179628.1	WP_039077472.1	WP_013098921.1	WP_064541920.1	WP_047372957.1	WP_062774190.1	WP_039077472.1	WP_004854549.1	WP_004854549.1	YP_005229027.1	WP_002918372.1	WP_004206183.1	WP_044611874.1	WP_004854549.1	WP_008806637.1	WP_008806637.1	WP_031592034.1	WP_061061452.1	WP_015701098.1	WP_015701098.1	WP_009092418.1	WP_031375417.1	WP_021507707.1	WP_021507707.1	WP_065650274.1	WP_039327554.1	WP_038649424.1	WP_033749306.1	WP_029739626.1	WP_033739186.1	WP_033739186.1	WP_033731314.1	WP_033731314.1	WP_006818123.1	WP_006818123.1
83	phosphoglucosamine mutase	glmM	445	90.0707	MRY16398_05970	WP_003025008.1	WP_038634228.1	WP_032712585.1	YP_004591071.1	YP_003615033.1	AMY64630.1	WP_044179632.1	WP_039077474.1	WP_013098919.1	WP_064541928.1	WP_047372959.1	WP_062774193.1	WP_039077474.1	WP_014226977.1	WP_014226977.1	YP_005229025.1	WP_015875190.1	WP_004206179.1	WP_062742141.1	WP_014226977.1	WP_002918370.1	WP_002918370.1	WP_031592038.1	WP_013359908.1	WP_013024349.1	WP_014606750.1	WP_009092414.1	WP_031375415.1	WP_021507705.1	WP_021507705.1	WP_065650272.1	WP_039327558.1	WP_038649421.1	WP_033793344.1	WP_023309339.1	WP_033739188.1	WP_033739188.1	WP_013359908.1	WP_033731318.1	WP_006818125.1	WP_006818125.1
84	transcription termination/antitermination protein NusA	nusA	495	93.3488	MRY16398_06010	WP_003024992.1	WP_038634199.1	WP_015369524.1	YP_004591064.1	YP_003615029.1	AMY64634.1	WP_044179638.1	WP_039077477.1	WP_013098917.1	WP_064541970.1	WP_047372962.1	WP_062774198.1	WP_039077477.1	WP_004854539.1	WP_004854539.1	YP_005229015.1	WP_002918252.1	WP_002918252.1	WP_013364559.1	WP_004854539.1	WP_008806630.1	WP_008806630.1	WP_010251792.1	WP_061061455.1	WP_014595162.1	WP_014595162.1	WP_009092410.1	WP_031375412.1	WP_021507703.1	WP_021507703.1	WP_065650270.1	WP_039327563.1	WP_034826526.1	WP_033749311.1	WP_029739628.1	WP_033739189.1	WP_006121762.1	WP_010251792.1	WP_010251792.1	WP_006818134.1	WP_006818134.1
85	ribosome-binding factor A	rbfA	134	86.7146	MRY16398_06030	WP_003024988.1	WP_003024988.1	WP_002918248.1	YP_004591062.1	YP_003615027.1	AMY64636.1	WP_044179642.1	WP_039077479.1	WP_003024988.1	WP_064541976.1	WP_047372964.1	WP_062774200.1	WP_039077479.1	WP_004106092.1	WP_004106092.1	YP_005229013.1	WP_002918248.1	WP_002918248.1	WP_013364561.1	WP_004106092.1	WP_002918248.1	WP_002918248.1	WP_010251785.1	WP_033731320.1	WP_014606748.1	WP_014606748.1	WP_009092407.1	WP_031375410.1	WP_021507701.1	WP_021507701.1	WP_039382283.1	WP_034826517.1	WP_038649416.1	WP_033749639.1	WP_003024988.1	WP_006121764.1	WP_006121764.1	WP_033731320.1	WP_033731320.1	WP_006818136.1	WP_006818136.1
86	30S ribosomal protein S15	rpsO	89	94.8146	MRY16398_06050	WP_000059465.1	WP_000059465.1	WP_015369527.1	YP_004591060.1	YP_003615025.1	AMY64638.1	WP_044179646.1	WP_004385056.1	WP_013098914.1	WP_035891092.1	WP_004385056.1	WP_062774204.1	WP_004385056.1	WP_002918244.1	WP_002918244.1	YP_005229011.1	WP_002918244.1	WP_002918244.1	WP_003861789.1	WP_002918244.1	WP_012540479.1	WP_012540479.1	WP_003851063.1	WP_003851063.1	WP_006121766.1	WP_006121766.1	WP_003851063.1	WP_003851063.1	WP_010615981.1	WP_010615981.1	WP_010615981.1	WP_034826514.1	WP_034826514.1	WP_033749314.1	WP_003861789.1	WP_006121766.1	WP_006121766.1	WP_003851063.1	WP_003851063.1	WP_035891092.1	WP_035891092.1
87	polyribonucleotide nucleotidyltransferase	pnp	711	93.878	MRY16398_06060	WP_003024984.1	WP_038634187.1	WP_020077840.1	YP_004591059.1	YP_003615024.1	AMY64639.1	WP_044179649.1	WP_039077481.1	WP_013098913.1	WP_064541982.1	WP_047372966.1	WP_062774205.1	WP_071194447.1	WP_047722877.1	WP_009651902.1	YP_005229009.1	WP_004150944.1	WP_004206170.1	WP_013364563.1	WP_009651902.1	WP_008806626.1	WP_008806626.1	WP_033769502.1	WP_033781662.1	WP_014606747.1	WP_014606747.1	WP_046101090.1	WP_069728795.1	WP_021507698.1	WP_058770684.1	WP_065650267.1	WP_039327569.1	WP_038649409.1	WP_033749315.1	WP_024906369.1	WP_006121767.1	WP_006121767.1	WP_033781662.1	WP_033731322.1	WP_038256106.1	WP_038256106.1
88	DnaA initiator-associating protein DiaA	diaA	196	95.6683	MRY16398_06210	WP_003024948.1	WP_003024948.1	WP_015369544.1	YP_004591044.1	YP_003615009.1	AMY64651.1	WP_044180667.1	WP_039077495.1	WP_003861754.1	WP_064542037.1	WP_039077495.1	WP_062774233.1	WP_039077495.1	WP_002918211.1	WP_002918211.1	YP_005228994.1	WP_002918211.1	WP_002918211.1	WP_013364579.1	WP_002918211.1	WP_002918211.1	WP_002918211.1	WP_010256507.1	WP_003855538.1	WP_013027345.1	WP_013027345.1	WP_003855538.1	WP_031376379.1	WP_021509716.1	WP_021509716.1	WP_039380533.1	WP_007890352.1	WP_034829211.1	WP_033754962.1	WP_003861754.1	WP_006118322.1	WP_006118322.1	WP_003855538.1	WP_003855538.1	WP_006818152.1	WP_006818152.1
89	ribosomal RNA small subunit methyltransferase I	rsmI	288	85.8537	MRY16398_06240	WP_003024942.1	WP_038634156.1	WP_004144878.1	YP_004591041.1	YP_003615006.1	AMY64653.1	WP_044179708.1	WP_039077498.1	WP_013098896.1	WP_064542046.1	WP_047372983.1	WP_062774239.1	WP_039077498.1	WP_009651852.1	WP_009651852.1	YP_005228991.1	WP_004144878.1	WP_004144878.1	WP_013364582.1	WP_014226964.1	WP_004144878.1	WP_040968901.1	WP_045139595.1	WP_061063454.1	WP_014594693.1	WP_014594693.1	WP_009087377.1	WP_031377220.1	WP_021509713.1	WP_058771327.1	WP_065648129.1	WP_039331364.1	WP_038644515.1	WP_033792299.1	WP_023309315.1	WP_006118319.1	WP_054633038.1	WP_013359137.1	WP_033733996.1	WP_006818155.1	WP_006818155.1
90	LysR family transcriptional regulator	yhaJ	298	90.5244	MRY16398_06400	WP_003024855.1	WP_016154624.1	WP_015369566.1	YP_004591021.1	YP_003614982.1	AMY64670.1	WP_044179737.1	WP_039077513.1	WP_014885334.1	WP_064542100.1	WP_047372999.1	WP_062774274.1	WP_071194459.1	WP_014226944.1	WP_014226944.1	YP_005228965.1	WP_004144865.1	WP_004144865.1	WP_062742114.1	WP_014226944.1	WP_004144865.1	WP_016161865.1	WP_013359142.1	WP_013359142.1	WP_013027348.1	WP_013027348.1	WP_009087386.1	WP_031376382.1	WP_021509719.1	WP_021509719.1	WP_065648124.1	WP_039331379.1	WP_038644506.1	WP_033792304.1	WP_029739659.1	WP_033739998.1	WP_033739998.1	WP_013359142.1	WP_013359142.1	WP_006818183.1	WP_006818183.1
91	RNA polymerase sigma factor RpoD	rpoD	615	94.5634	MRY16398_07140	WP_003024699.1	WP_038634001.1	WP_015369628.1	YP_004590950.1	YP_003614877.1	AMY64725.1	WP_044179842.1	WP_039078118.1	WP_013098777.1	WP_064542260.1	WP_047373068.1	WP_062776309.1	WP_039078118.1	WP_004105908.1	WP_004105908.1	YP_005228906.1	WP_004174339.1	WP_004174339.1	WP_062742068.1	WP_004105908.1	WP_008806539.1	WP_008806539.1	WP_010699749.1	WP_013359071.1	WP_013027259.1	WP_013027259.1	WP_009087305.1	WP_031376492.1	WP_021509630.1	WP_021509630.1	WP_065648155.1	WP_039328543.1	WP_034828348.1	WP_033792247.1	WP_023309228.1	WP_028723590.1	WP_028723590.1	WP_013359071.1	WP_013359071.1	WP_006818247.1	WP_006818247.1
92	30S ribosomal protein S21	rpsU	71	100	MRY16398_07160	WP_001144069.1	WP_001144069.1	WP_001144069.1	YP_004590948.1	YP_003614875.1	AMY64727.1	WP_001144069.1	WP_001144069.1	WP_001144069.1	WP_001144069.1	WP_001144069.1	WP_001144069.1	WP_001144069.1	WP_001144069.1	WP_001144069.1	YP_005228904.1	WP_001144069.1	WP_001144069.1	WP_001144069.1	WP_001144069.1	WP_001144069.1	WP_001144069.1	WP_001144069.1	WP_001144069.1	WP_001144069.1	WP_001144069.1	WP_001144069.1	WP_001144069.1	WP_001144069.1	WP_001144069.1	WP_001144069.1	WP_001144069.1	WP_001144069.1	WP_001144069.1	WP_001144069.1	WP_001144069.1	WP_001144069.1	WP_001144069.1	WP_001144069.1	WP_001144069.1	WP_001144069.1
93	undecaprenyl-diphosphatase	uppP	272	89.122	MRY16398_07220	WP_003838118.1	WP_038633957.1	WP_020077906.1	YP_004590943.1	YP_003614861.1	AMY64742.1	WP_044179848.1	WP_039078111.1	WP_014833310.1	WP_064542276.1	WP_047373073.1	WP_062776318.1	WP_039078111.1	WP_004854277.1	WP_004854277.1	YP_005228890.1	WP_004144532.1	WP_004205255.1	WP_062742066.1	WP_004854277.1	WP_008806529.1	WP_008806529.1	WP_031590888.1	WP_003848438.1	WP_014594643.1	WP_014594643.1	WP_009087300.1	WP_031376496.1	WP_031280132.1	WP_031280132.1	WP_065648159.1	WP_038644661.1	WP_038644661.1	WP_033792242.1	WP_072196697.1	WP_033739833.1	WP_054633121.1	WP_013359067.1	WP_033733926.1	WP_006818253.1	WP_006818253.1
94	bifunctional protein HldE	hldE	477	89.8537	MRY16398_07270	WP_044700899.1	WP_038633941.1	WP_015369639.1	YP_004590938.1	YP_003614856.1	AMY64745.1	WP_044179856.1	WP_039078107.1	WP_029883049.1	WP_064542289.1	WP_047373077.1	WP_062776327.1	WP_039078107.1	WP_014226884.1	WP_014226884.1	YP_005228885.1	WP_002916858.1	WP_004205249.1	WP_062742062.1	WP_014226884.1	WP_012540541.1	WP_012540541.1	WP_010249049.1	WP_061063385.1	WP_014605027.1	WP_014605027.1	WP_009087295.1	WP_031376500.1	WP_021509620.1	WP_058771364.1	WP_065648164.1	WP_039328559.1	WP_038644667.1	WP_033792238.1	WP_033146667.1	WP_033739825.1	WP_033739825.1	WP_013359063.1	WP_033733920.1	WP_040903197.1	WP_038255819.1
95	3,4-dihydroxy-2-butanone 4-phosphate synthase	ribB	217	86.1659	MRY16398_07310	WP_003838130.1	WP_038633931.1	WP_015703517.1	YP_004590935.1	YP_003614854.1	AMY64747.1	WP_044179859.1	WP_039078103.1	WP_008502964.1	WP_064542295.1	WP_047373081.1	WP_062776330.1	WP_071194539.1	WP_004854262.1	WP_004854262.1	YP_005228881.1	WP_004185664.1	WP_004205247.1	WP_062742060.1	WP_004854262.1	WP_004174356.1	WP_004174356.1	WP_069025390.1	WP_013359061.1	WP_013027247.1	WP_014605028.1	WP_009087293.1	WP_046289251.1	WP_010618704.1	WP_010618704.1	WP_065648165.1	WP_039328563.1	WP_034828370.1	WP_033792237.1	WP_023309208.1	WP_006118197.1	WP_054633124.1	WP_013359061.1	WP_013359061.1	WP_006818261.1	WP_006818261.1
96	glutathionylspermidine synthase		388	87.2512	MRY16398_07350	WP_003024594.1	WP_038642878.1	WP_015703515.1	YP_004590933.1	YP_003614843.1	AMY64750.1	WP_044179863.1	WP_039078189.1	WP_029883040.1	WP_064542305.1	WP_047373085.1	WP_062776335.1	WP_039078189.1	WP_032751293.1	WP_014226876.1	YP_005228878.1	WP_004144540.1	WP_004205243.1	WP_013364742.1	WP_025105920.1	WP_008806519.1	WP_008806519.1	WP_039390665.1	WP_061063382.1	WP_013027245.1	WP_014594637.1	WP_046102560.1	WP_069729237.1	WP_021509615.1	WP_058771366.1	WP_065648167.1	WP_039328568.1	WP_038644671.1	WP_033792234.1	WP_069303316.1	WP_006118195.1	WP_054633126.1	WP_013359058.1	WP_033733915.1	WP_006818263.1	WP_006818263.1
97	DNA topoisomerase 4 subunit A	parC	752	90.3171	MRY16398_07510	WP_047715920.1	WP_038633896.1	WP_071844504.1	YP_004590920.1	YP_003614819.1	AMY64769.1	WP_071825868.1	WP_072039716.1	WP_020689495.1	WP_064542363.1	WP_071845975.1	WP_062776370.1	WP_071194545.1	WP_047722905.1	WP_014226868.1	YP_005228864.1	WP_014906918.1	WP_004205224.1	WP_062742049.1	WP_014226868.1	WP_071583190.1	WP_071583190.1	WP_069025385.1	WP_061063372.1	WP_014605037.1	WP_014605037.1	WP_046102558.1	WP_069729231.1	WP_071813651.1	WP_021509596.1	WP_065648177.1	WP_071885717.1	WP_038644699.1	WP_071997461.1	WP_029740706.1	WP_033739803.1	WP_054633138.1	WP_071822195.1	WP_033733904.1	WP_006818277.1	WP_038255803.1
98	putative Fe(2+)-trafficking protein	yggX	91	91.0073	MRY16398_08570	WP_003027126.1	WP_003027126.1	WP_004105744.1	YP_004590854.1	YP_003614770.1	AMY64812.1	WP_044179984.1	WP_039078032.1	WP_013098674.1	WP_064542603.1	WP_039078032.1	WP_062772875.1	WP_039078032.1	WP_004854175.1	WP_004854175.1	YP_005228764.1	WP_004105744.1	WP_004105744.1	WP_062741944.1	WP_004854175.1	WP_004105744.1	WP_004105744.1	WP_003853409.1	WP_003853409.1	WP_013027107.1	WP_013027107.1	WP_009087157.1	WP_031375788.1	WP_021312836.1	WP_010617014.1	WP_039380106.1	WP_034823278.1	WP_038644892.1	WP_033792153.1	WP_023309138.1	WP_006120869.1	WP_006120869.1	WP_003853409.1	WP_033733714.1	WP_006818325.1	WP_006818325.1
99	tRNA (guanine-N(7)-)-methyltransferase	trmB	239	89.1098	MRY16398_08590	WP_044700848.1	WP_038633629.1	WP_015369721.1	YP_004590852.1	YP_003614768.1	AMY64814.1	WP_044179988.1	WP_039078031.1	WP_020689542.1	WP_064542610.1	WP_047368909.1	WP_062772881.1	WP_039078031.1	WP_032751249.1	WP_004854170.1	YP_005228762.1	WP_002916627.1	WP_004205192.1	WP_013364822.1	WP_004854170.1	WP_002916627.1	WP_002916627.1	WP_069025356.1	WP_061063315.1	WP_013027102.1	WP_013027102.1	WP_046102515.1	WP_031375787.1	WP_021506621.1	WP_021506621.1	WP_065648224.1	WP_039327249.1	WP_038644896.1	WP_033792151.1	WP_033146613.1	WP_033739664.1	WP_033739664.1	WP_013358983.1	WP_033733711.1	WP_006818327.1	WP_006818327.1
100	YggW family oxidoreductase		378	88.5561	MRY16398_08670	WP_003846355.1	WP_038633617.1	WP_047740320.1	YP_004590846.1	YP_003614765.1	AMY64818.1	WP_044179994.1	WP_039078025.1	WP_029883138.1	WP_064542627.1	WP_047368916.1	WP_062772898.1	WP_071195981.1	WP_032751248.1	WP_014839536.1	YP_005228759.1	WP_014906936.1	WP_004205186.1	WP_062741940.1	WP_014839536.1	WP_012967226.1	WP_002916617.1	WP_010248883.1	WP_061063312.1	WP_013027094.1	WP_014594517.1	WP_046102514.1	WP_069728845.1	WP_021506624.1	WP_058771533.1	WP_065648227.1	WP_039327273.1	WP_038644900.1	WP_033792141.1	WP_064673282.1	WP_033739660.1	WP_033739660.1	WP_013358981.1	WP_033733707.1	WP_006818331.1	WP_038255581.1
101	glutathione synthetase	gshB	316	90.1098	MRY16398_08770	WP_003027083.1	WP_038633598.1	WP_015369735.1	YP_004590837.1	YP_003614757.1	AMY64826.1	WP_044180013.1	WP_039078015.1	WP_023620782.1	WP_064542657.1	WP_047368925.1	WP_062772922.1	WP_071195986.1	WP_047722928.1	WP_014226834.1	YP_005228749.1	WP_002916600.1	WP_004205176.1	WP_013364836.1	WP_014226834.1	WP_012967229.1	WP_008806462.1	WP_010248868.1	WP_061063306.1	WP_013027087.1	WP_014605114.1	WP_046102511.1	WP_031375778.1	WP_021506631.1	WP_021506631.1	WP_039380084.1	WP_039327293.1	WP_038644912.1	WP_033792136.1	WP_029739222.1	WP_033739652.1	WP_033739652.1	WP_013358974.1	WP_033733698.1	WP_006818340.1	WP_038255573.1
102	ribosomal RNA small subunit methyltransferase E		243	87.0951	MRY16398_08780	WP_003027080.1	WP_038633593.1	WP_015369736.1	YP_004590836.1	YP_003614756.1	AMY64827.1	WP_044180014.1	WP_039078014.1	WP_013098662.1	WP_064542660.1	WP_047368926.1	WP_062772925.1	WP_039078014.1	WP_032720268.1	WP_032692850.1	YP_005228748.1	WP_002916597.1	WP_004205175.1	WP_013364837.1	WP_032692850.1	WP_012967230.1	WP_023323263.1	WP_010248866.1	WP_061063305.1	WP_013027086.1	WP_014605115.1	WP_009087137.1	WP_069728848.1	WP_021506632.1	WP_021506632.1	WP_065648234.1	WP_039327297.1	WP_038644914.1	WP_033792134.1	WP_058841908.1	WP_006120849.1	WP_006120849.1	WP_013358973.1	WP_033733697.1	WP_006818341.1	WP_038255571.1
103	MFS transporter		464	89.1707	MRY16398_08910	WP_003027074.1	WP_038633584.1	WP_015369739.1	YP_004590833.1	YP_003614753.1	AMY64830.1	WP_044180042.1	WP_039078001.1	WP_020687062.1	WP_074398732.1	WP_047368939.1	WP_062772934.1	WP_039078001.1	WP_004854145.1	WP_004854145.1	YP_005228745.1	WP_002916587.1	WP_004205171.1	WP_013364840.1	WP_004854145.1	WP_008806458.1	WP_008806458.1	WP_033772546.1	WP_061063303.1	WP_014594508.1	WP_014594508.1	WP_009087132.1	WP_046289232.1	WP_031279461.1	WP_031279461.1	WP_065648236.1	WP_039337080.1	WP_038644920.1	WP_033752553.1	WP_069303284.1	WP_006120845.1	WP_006120845.1	WP_013358968.1	WP_033733692.1	WP_006818344.1	WP_006818344.1
104	S-adenosylmethionine synthase	metK	384	97.2976	MRY16398_08920	WP_003027071.1	WP_006686850.1	WP_004149807.1	YP_004590832.1	YP_003614752.1	AMY64831.1	WP_044180044.1	WP_039078000.1	WP_013098658.1	WP_064542672.1	WP_047368940.1	WP_062772936.1	WP_039078000.1	WP_014226830.1	WP_014226830.1	YP_005228744.1	WP_004149807.1	WP_004205170.1	WP_013364841.1	WP_014226830.1	WP_008806457.1	WP_008806457.1	WP_010248851.1	WP_010248851.1	WP_013027081.1	WP_013027081.1	WP_009087131.1	WP_069728849.1	WP_021506636.1	WP_058771539.1	WP_065648237.1	WP_039337079.1	WP_038644924.1	WP_033792131.1	WP_010435443.1	WP_006120844.1	WP_006120844.1	WP_010248851.1	WP_010248851.1	WP_006818348.1	WP_006818348.1
105	Biosynthetic arginine decarboxylase	speA	632	88.739	MRY16398_08930	WP_003027059.1	WP_071888037.1	WP_020077953.1	YP_004590830.1	YP_003614750.1	AMY64832.1	WP_044180048.1	WP_072039714.1	WP_014833212.1	WP_074398733.1	WP_071845822.1	WP_073971083.1	WP_072039714.1	WP_071846065.1	WP_071889085.1	YP_005228742.1	WP_004149805.1	WP_004205167.1	WP_013364843.1	WP_032692847.1	WP_008806456.1	WP_008806456.1	WP_010248849.1	WP_071242808.1	WP_014594507.1	WP_014594507.1	WP_009087130.1	WP_031375772.1	WP_071813582.1	WP_071813582.1	WP_075050711.1	WP_071885721.1	WP_071845594.1	WP_071997458.1	WP_023309121.1	WP_033739647.1	WP_033739647.1	WP_013358966.1	WP_071242808.1	WP_071777508.1	WP_071777508.1
106	class II fructose-bisphosphate aldolase		359	93.578	MRY16398_08980	WP_003027029.1	WP_038633542.1	WP_004144748.1	YP_004590806.1	YP_003614727.1	AMY64839.1	WP_044180078.1	WP_039078179.1	WP_029883150.1	WP_064542711.1	WP_047373168.1	WP_062772978.1	WP_039078179.1	WP_009654956.1	WP_009654956.1	YP_005228720.1	WP_004144748.1	WP_004205292.1	WP_013364855.1	WP_009654956.1	WP_008806452.1	WP_008806452.1	WP_010248835.1	WP_013358958.1	WP_013027074.1	WP_013027074.1	WP_009087119.1	WP_031375765.1	WP_021506649.1	WP_021506649.1	WP_065648247.1	WP_034823221.1	WP_034823221.1	WP_033752222.1	WP_032660076.1	WP_033739639.1	WP_039339288.1	WP_013358958.1	WP_013358958.1	WP_006818373.1	WP_038255533.1
107	ribose-5-phosphate isomerase A	rpiA	219	90.7049	MRY16398_09030	WP_032932902.1	WP_019077638.1	WP_015369772.1	YP_004590801.1	YP_003614722.1	AMY64844.1	WP_044180086.1	WP_039077990.1	WP_013098630.1	WP_064542724.1	WP_039077990.1	WP_062772996.1	WP_039077990.1	WP_004125006.1	WP_004125006.1	YP_005228714.1	WP_002916495.1	WP_002916495.1	WP_062741906.1	WP_004125006.1	WP_008806447.1	WP_008806447.1	WP_010248819.1	WP_061063294.1	WP_014605122.1	WP_014605122.1	WP_046102502.1	WP_046289231.1	WP_021506657.1	WP_058771548.1	WP_065648253.1	WP_039331870.1	WP_038644984.1	WP_033792112.1	WP_014885151.1	WP_033739634.1	WP_033739634.1	WP_013358954.1	WP_013358954.1	WP_006818389.1	WP_038255517.1
108	D-3-phosphoglycerate dehydrogenase		410	89.0854	MRY16398_09040	WP_003026984.1	WP_006686878.1	WP_015703434.1	YP_004590800.1	YP_003614721.1	AMY64845.1	WP_044180090.1	WP_039077989.1	WP_014885150.1	WP_064542727.1	WP_047368951.1	WP_062772999.1	WP_039077989.1	WP_004115297.1	WP_004115297.1	YP_005228712.1	WP_002916493.1	WP_004205296.1	WP_013364866.1	WP_004115297.1	WP_008806446.1	WP_008806446.1	WP_033780721.1	WP_033733680.1	WP_013027067.1	WP_013027067.1	WP_009087106.1	WP_031375760.1	WP_021506658.1	WP_021506658.1	WP_065648254.1	WP_039331868.1	WP_038644986.1	WP_033792111.1	WP_023333318.1	WP_006120831.1	WP_006120831.1	WP_013358952.1	WP_033733680.1	WP_006818390.1	WP_006818390.1
109	RNA pyrophosphohydrolase	rppH	176	88.3854	MRY16398_09890	WP_003033982.1	WP_003825602.1	WP_015703328.1	YP_004590644.1	YP_003614635.1	AMY64905.1	WP_044180232.1	WP_039077110.1	WP_029883214.1	WP_035893962.1	WP_047369033.1	WP_035893962.1	WP_039077110.1	WP_004124593.1	WP_004124593.1	YP_005228602.1	WP_002915936.1	WP_072500824.1	WP_013364924.1	WP_004124593.1	WP_004205443.1	WP_004205443.1	WP_031593707.1	WP_009087042.1	WP_013026988.1	WP_013026988.1	WP_009087042.1	WP_031376193.1	WP_031279497.1	WP_031279497.1	WP_039379969.1	WP_039333229.1	WP_034823115.1	WP_033752842.1	WP_013098553.1	WP_006120800.1	WP_006120800.1	WP_009087042.1	WP_009087042.1	WP_006818458.1	WP_006818458.1
110	transcriptional regulator GcvA		304	94.7634	MRY16398_10080	WP_003034035.1	WP_038633269.1	WP_015369945.1	YP_004590626.1	YP_003614617.1	AMY64923.1	WP_044180256.1	WP_039077091.1	WP_023622031.1	WP_064543054.1	WP_047369047.1	WP_062775546.1	WP_039077091.1	WP_004114967.1	WP_004114967.1	YP_005228540.1	WP_002915545.1	WP_002915545.1	WP_013364942.1	WP_004114967.1	WP_002915545.1	WP_002915545.1	WP_003854641.1	WP_061063259.1	WP_014594466.1	WP_014594466.1	WP_046102471.1	WP_031374717.1	WP_010616414.1	WP_010616414.1	WP_039379926.1	WP_039330688.1	WP_038645112.1	WP_033788701.1	WP_023309032.1	WP_006120782.1	WP_006120782.1	WP_003854641.1	WP_033733638.1	WP_006818477.1	WP_006818477.1
111	LOG family protein		454	89.8	MRY16398_10150	WP_003034076.1	WP_038633231.1	WP_047740362.1	YP_004590620.1	YP_003614611.1	AMY64929.1	WP_044180261.1	WP_039077085.1	WP_013098530.1	WP_064543065.1	WP_047369052.1	WP_062775527.1	WP_039077085.1	WP_004853652.1	WP_004853652.1	YP_005228515.1	WP_002915258.1	WP_004205551.1	WP_013364948.1	WP_004853652.1	WP_008806258.1	WP_008806258.1	WP_010672144.1	WP_033733634.1	WP_014605152.1	WP_014605152.1	WP_009086997.1	WP_031374721.1	WP_021507381.1	WP_021507381.1	WP_039379917.1	WP_039330695.1	WP_038645118.1	WP_033788704.1	WP_023309027.1	WP_006120778.1	WP_006120778.1	WP_013358898.1	WP_033733634.1	WP_038255352.1	WP_038255352.1
112	GTP diphosphokinase	relA	746	89.4488	MRY16398_10270	WP_003034123.1	WP_038633199.1	WP_015369965.1	YP_004590607.1	YP_003614599.1	AMY64939.1	WP_044180280.1	WP_039077703.1	WP_013098518.1	WP_064543083.1	WP_047369063.1	WP_062775493.1	WP_039077703.1	WP_004853643.1	WP_004853643.1	YP_005228503.1	WP_002915217.1	WP_004205575.1	WP_013364956.1	WP_004853643.1	WP_008806246.1	WP_008806246.1	WP_010248576.1	WP_061063231.1	WP_013026949.1	WP_013026949.1	WP_009086968.1	WP_031374734.1	WP_021507365.1	WP_021507365.1	WP_065648314.1	WP_039330725.1	WP_034823050.1	WP_033792056.1	WP_023309015.1	WP_006120764.1	WP_006120764.1	WP_013358883.1	WP_033733619.1	WP_006818491.1	WP_038255342.1
113	CTP synthase	pyrG	545	94.0244	MRY16398_10290	WP_003034127.1	WP_005130912.1	WP_015703305.1	YP_004590605.1	YP_003614597.1	AMY64941.1	WP_044180283.1	WP_039077701.1	WP_013098516.1	WP_064543087.1	WP_047369066.1	WP_062775479.1	WP_039077701.1	WP_004105009.1	WP_004105009.1	YP_005228501.1	WP_004142808.1	WP_004205579.1	WP_013364958.1	WP_004105009.1	WP_008806244.1	WP_008806244.1	WP_010248572.1	WP_061063229.1	WP_013026947.1	WP_013026947.1	WP_009086964.1	WP_031374736.1	WP_021507363.1	WP_021507363.1	WP_065648316.1	WP_039330729.1	WP_034823046.1	WP_033792054.1	WP_023309013.1	WP_006120762.1	WP_006120762.1	WP_013358881.1	WP_013358881.1	WP_006818493.1	WP_006818493.1
114	enolase	eno	432	96.4488	MRY16398_10300	WP_003034129.1	WP_003034129.1	WP_015369968.1	YP_004590604.1	YP_003614596.1	AMY64942.1	WP_044180284.1	WP_039077700.1	WP_013098515.1	WP_064543089.1	WP_039077700.1	WP_062775478.1	WP_039077700.1	WP_004124327.1	WP_004105008.1	YP_005228500.1	WP_002915213.1	WP_002915213.1	WP_062741813.1	WP_004124327.1	WP_008806243.1	WP_008806243.1	WP_010248571.1	WP_013358880.1	WP_013026946.1	WP_013026946.1	WP_009086962.1	WP_069728892.1	WP_021507362.1	WP_021507362.1	WP_065648317.1	WP_034823037.1	WP_034823037.1	WP_033752120.1	WP_023309012.1	WP_006120761.1	WP_006120761.1	WP_013358880.1	WP_013358880.1	WP_006818494.1	WP_006818494.1
115	sulfite reductase [NADPH] hemoprotein beta-component	cysI	570	87.9122	MRY16398_10350	WP_003034148.1	WP_038633177.1	WP_015369975.1	YP_004590598.1	YP_003614588.1	AMY64949.1	WP_044180293.1	WP_039077695.1	WP_020689304.1	WP_064543097.1	WP_039077695.1	WP_062775471.1	WP_071193821.1	WP_004853633.1	WP_014226593.1	YP_005228493.1	WP_014907016.1	WP_004205585.1	WP_062741800.1	WP_070083010.1	WP_008806239.1	WP_008806239.1	WP_031593993.1	WP_061063226.1	WP_013026936.1	WP_014594442.1	WP_009086953.1	WP_031374741.1	WP_021507358.1	WP_021507358.1	WP_065648321.1	WP_039330739.1	WP_034823019.1	WP_033792050.1	WP_023309000.1	WP_033739554.1	WP_033739554.1	WP_013358876.1	WP_033733615.1	WP_006818516.1	WP_006818516.1
116	sulfate adenylyltransferase subunit 2	cysD	302	96.6829	MRY16398_10470	WP_003034152.1	WP_003034152.1	WP_015369979.1	YP_004590594.1	YP_003614584.1	AMY64953.1	WP_044180326.1	WP_039077690.1	WP_008499613.1	WP_064543103.1	WP_047369075.1	WP_062775462.1	WP_039077690.1	WP_004104981.1	WP_004104981.1	YP_005228489.1	WP_002915160.1	WP_002915160.1	WP_013364972.1	WP_004104981.1	WP_002915160.1	WP_002915160.1	WP_010248554.1	WP_013358871.1	WP_006120739.1	WP_006120739.1	WP_009086943.1	WP_069728896.1	WP_021507354.1	WP_021507354.1	WP_065648324.1	WP_034823008.1	WP_034823008.1	WP_033792047.1	WP_010434549.1	WP_006120739.1	WP_006120739.1	WP_013358871.1	WP_033733611.1	WP_006818519.1	WP_006818519.1
117	sulfate adenylyltransferase subunit 1	cysN	475	83.622	MRY16398_10480	WP_003840331.1	WP_038633168.1	WP_015369980.1	YP_004590593.1	YP_003614583.1	AMY64954.1	WP_044180328.1	WP_039077689.1	WP_020689300.1	WP_064543105.1	WP_047369076.1	WP_062775459.1	WP_039077689.1	WP_032751037.1	WP_014226587.1	YP_005228488.1	WP_014907017.1	WP_004205589.1	WP_062741796.1	WP_014226587.1	WP_012967340.1	WP_012967340.1	WP_069025320.1	WP_061063221.1	WP_013026923.1	WP_013026923.1	WP_046102455.1	WP_031374747.1	WP_021507353.1	WP_058771479.1	WP_065648325.1	WP_039330749.1	WP_038645161.1	WP_033792046.1	WP_023308996.1	WP_033739540.1	WP_033739540.1	WP_013358870.1	WP_033733610.1	WP_006818520.1	WP_038255312.1
118	adenylyl-sulfate kinase	cysC	201	89.6878	MRY16398_10490	WP_003034157.1	WP_038633165.1	WP_015369981.1	YP_004590592.1	YP_003614582.1	AMY64955.1	WP_044180330.1	WP_039077688.1	WP_029883173.1	WP_064543107.1	WP_047369077.1	WP_062775456.1	WP_039077688.1	WP_004853621.1	WP_032720486.1	YP_005228487.1	WP_002915158.1	WP_002915158.1	WP_062741795.1	WP_004853621.1	WP_002915158.1	WP_002915158.1	WP_013358869.1	WP_061063220.1	WP_013026922.1	WP_014594432.1	WP_046102454.1	WP_031374748.1	WP_021507352.1	WP_058771480.1	WP_065648326.1	WP_039330751.1	WP_034823004.1	WP_033792045.1	WP_010434543.1	WP_033739539.1	WP_033739539.1	WP_013358869.1	WP_013358869.1	WP_006818521.1	WP_006818521.1
119	2-C-methyl-D-erythritol 2,4-cyclodiphosphate synthase	ispF	159	90.4171	MRY16398_10530	WP_003034167.1	WP_003034167.1	WP_015703296.1	YP_004590588.1	YP_003614577.1	AMY64958.1	WP_044180338.1	WP_039077684.1	WP_013098499.1	WP_064543116.1	WP_047369080.1	WP_062775445.1	WP_039077684.1	WP_004853615.1	WP_004853615.1	YP_005228483.1	WP_004181093.1	WP_004205597.1	WP_013364978.1	WP_004853615.1	WP_008806222.1	WP_008806222.1	WP_010248541.1	WP_061063762.1	WP_013026918.1	WP_013026918.1	WP_009086933.1	WP_031374752.1	WP_031279680.1	WP_031279680.1	WP_065648377.1	WP_039330832.1	WP_038649909.1	WP_033792059.1	WP_029741541.1	WP_006120733.1	WP_006120733.1	WP_008927107.1	WP_008927107.1	WP_006818525.1	WP_006818525.1
120	DNA mismatch repair protein MutS	mutS	853	86.5341	MRY16398_10650	WP_044699723.1	WP_071888167.1	WP_047080417.1	YP_004590570.1	YP_003614563.1	AMY64970.1	WP_044180360.1	WP_039077673.1	WP_029883183.1	WP_064543151.1	WP_047369089.1	WP_062775430.1	WP_071193816.1	WP_047723001.1	WP_032694732.1	YP_005228469.1	WP_004151059.1	WP_004205615.1	WP_062741790.1	WP_064388449.1	WP_012967342.1	WP_040968832.1	WP_064703507.1	WP_061063218.1	WP_013026910.1	WP_071823379.1	WP_046102450.1	WP_046289601.1	WP_031279679.1	WP_058771488.1	WP_065648331.1	WP_071885725.1	WP_071845596.1	WP_033791989.1	WP_069303239.1	WP_033739672.1	WP_039338439.1	WP_013358859.1	WP_033733604.1	WP_006818535.1	WP_038255291.1
121	protein RecA	recA	354	89.7244	MRY16398_11250	WP_003037330.1	WP_038633038.1	WP_015370055.1	YP_004590518.1	YP_003614516.1	AMY65004.1	WP_044180405.1	WP_039077622.1	WP_013098438.1	WP_064543209.1	WP_039077622.1	WP_062775287.1	WP_039077622.1	WP_004104808.1	WP_004104808.1	YP_005228402.1	WP_002914769.1	WP_004205686.1	WP_013365052.1	WP_004104808.1	WP_004205686.1	WP_004205686.1	WP_010248510.1	WP_013358828.1	WP_013026905.1	WP_014594423.1	WP_009086899.1	WP_031374767.1	WP_021507334.1	WP_058771490.1	WP_065648341.1	WP_039330782.1	WP_034822205.1	WP_033752052.1	WP_023308943.1	WP_006120721.1	WP_006120721.1	WP_013358828.1	WP_013358828.1	WP_038255219.1	WP_038255219.1
122	alanine--tRNA ligase	alaS	875	83.7512	MRY16398_11270	WP_003037323.1	WP_038633032.1	WP_047740386.1	YP_004590516.1	YP_003614514.1	AMY65006.1	WP_044180408.1	WP_039077620.1	WP_029883887.1	WP_064543213.1	WP_047369137.1	WP_062775283.1	WP_071194733.1	WP_032720437.1	WP_042945901.1	YP_005228400.1	WP_004174700.1	WP_004205688.1	WP_013365054.1	WP_032694773.1	WP_008806151.1	WP_008806151.1	WP_069025316.1	WP_061063211.1	WP_013026903.1	WP_014605176.1	WP_046102441.1	WP_069728902.1	WP_021507332.1	WP_058771492.1	WP_065648342.1	WP_039330786.1	WP_038645228.1	WP_033791978.1	WP_045888112.1	WP_033739524.1	WP_054633242.1	WP_013358826.1	WP_033733595.1	WP_006818583.1	WP_006818583.1
123	multidrug export protein EmrB	emrB	512	90.7024	MRY16398_11400	WP_003037306.1	WP_038633012.1	WP_020078123.1	YP_004590507.1	YP_003614506.1	AMY65014.1	WP_044180431.1	WP_039077609.1	WP_013098429.1	WP_064543228.1	WP_047369146.1	WP_062779507.1	WP_071194726.1	WP_004123984.1	WP_004123984.1	YP_005228390.1	WP_015875112.1	WP_002914342.1	WP_013365060.1	WP_004123984.1	WP_008806145.1	WP_008806145.1	WP_069025309.1	WP_061063195.1	WP_013026871.1	WP_013026871.1	WP_046102406.1	WP_031376451.1	WP_021506464.1	WP_021506464.1	WP_065648620.1	WP_039333560.1	WP_038645272.1	WP_033791936.1	WP_032660391.1	WP_033739449.1	WP_039340119.1	WP_013358800.1	WP_033733580.1	WP_006817302.1	WP_006817302.1
124	NAD kinase	ppnK	292	89.8415	MRY16398_12120	WP_044699558.1	WP_038642764.1	WP_015370252.1	YP_004590442.1	YP_003614431.1	AMY65062.1	WP_044180605.1	WP_039077565.1	WP_013098356.1	WP_064543386.1	WP_047369178.1	WP_062779271.1	WP_039077565.1	WP_004123797.1	WP_004123797.1	YP_005228355.1	WP_002914158.1	WP_002914158.1	WP_013365125.1	WP_004123797.1	WP_002914158.1	WP_002914158.1	WP_010257685.1	WP_061063144.1	WP_014605252.1	WP_014605252.1	WP_009088631.1	WP_031376292.1	WP_021506511.1	WP_058758272.1	WP_065648649.1	WP_039329930.1	WP_034825588.1	WP_033754042.1	WP_008502500.1	WP_006120497.1	WP_006120497.1	WP_003848582.1	WP_003848582.1	WP_038255078.1	WP_038255078.1
125	signal recognition particle protein	ffh	453	94.8366	MRY16398_12160	WP_003031226.1	WP_006687321.1	WP_020078159.1	YP_004590438.1	YP_003614426.1	AMY65066.1	WP_044180615.1	WP_039077561.1	WP_013098351.1	WP_064543362.1	WP_047369182.1	WP_062779234.1	WP_039077561.1	WP_004123779.1	WP_004123779.1	YP_005228348.1	WP_002914152.1	WP_002914152.1	WP_013365130.1	WP_004123779.1	WP_004145677.1	WP_004145677.1	WP_069025314.1	WP_061063209.1	WP_013026896.1	WP_013026896.1	WP_009086882.1	WP_031374776.1	WP_021507327.1	WP_021507327.1	WP_065648347.1	WP_039330806.1	WP_034822223.1	WP_033752026.1	WP_064673559.1	WP_006120711.1	WP_006120711.1	WP_013358819.1	WP_013358819.1	WP_006817455.1	WP_006817455.1
126	tRNA (guanine-N(1)-)-methyltransferase	trmD	245	90.8634	MRY16398_12190	WP_003031232.1	WP_003031232.1	WP_008806092.1	YP_004590435.1	YP_003614423.1	AMY65069.1	WP_044180620.1	WP_039077558.1	WP_008502493.1	WP_064543366.1	WP_047369184.1	WP_062779243.1	WP_039077558.1	WP_004104636.1	WP_004104636.1	YP_005228345.1	WP_002914147.1	WP_002914147.1	WP_062741739.1	WP_004104636.1	WP_008806092.1	WP_008806092.1	WP_010248477.1	WP_050496505.1	WP_014594415.1	WP_014594415.1	WP_009086876.1	WP_031374777.1	WP_071813592.1	WP_072209033.1	WP_075050714.1	WP_039330836.1	WP_038649921.1	WP_071997449.1	WP_014832949.1	WP_050504850.1	WP_006120708.1	WP_013358817.1	WP_050496505.1	WP_038255070.1	WP_038255070.1
127	50S ribosomal protein L19	rplS	115	96.8195	MRY16398_12200	WP_002914145.1	WP_006687325.1	WP_002914145.1	YP_004590434.1	YP_003614422.1	AMY65070.1	WP_012134695.1	WP_006178051.1	WP_002914145.1	WP_006687325.1	WP_002914145.1	WP_062779246.1	WP_006178051.1	WP_004104634.1	WP_004104634.1	YP_005228344.1	WP_002914145.1	WP_002914145.1	WP_006178051.1	WP_004104634.1	WP_002914145.1	WP_002914145.1	WP_003849035.1	WP_003849035.1	WP_013026892.1	WP_013026892.1	WP_003849035.1	WP_031374778.1	WP_021507324.1	WP_021507324.1	WP_039379805.1	WP_034822234.1	WP_034822234.1	WP_033752010.1	WP_002914145.1	WP_006120707.1	WP_006120707.1	WP_003849035.1	WP_003849035.1	WP_004104634.1	WP_004104634.1
128	phospho-2-dehydro-3-deoxyheptonate aldolase		356	87.6415	MRY16398_12210	WP_044699552.1	WP_038642747.1	WP_047036715.1	YP_004590428.1	YP_003614415.1	AMY65076.1	WP_044180626.1	WP_039077557.1	WP_013098343.1	WP_064543372.1	WP_047369214.1	WP_052284537.1	WP_039077557.1	WP_014226435.1	WP_014226435.1	YP_005228293.1	WP_002914114.1	WP_004206844.1	WP_062741722.1	WP_014226435.1	WP_012967422.1	WP_022064802.1	WP_031594468.1	WP_061063207.1	WP_014605181.1	WP_014605181.1	WP_046102435.1	WP_069728944.1	WP_021507322.1	WP_058771618.1	WP_065648349.1	WP_039330814.1	WP_034822238.1	WP_033791969.1	WP_033146251.1	WP_033739508.1	WP_054633246.1	WP_013358815.1	WP_033733589.1	WP_006817499.1	WP_038255026.1
129	T-protein		373	87.9756	MRY16398_12220	WP_044699550.1	WP_038642745.1	WP_015703194.1	YP_004590427.1	YP_003614414.1	AMY65077.1	WP_044180627.1	WP_039077556.1	WP_013098342.1	WP_064543374.1	WP_047369215.1	WP_062779255.1	WP_071194705.1	WP_014226434.1	WP_014226434.1	YP_005228292.1	WP_014907099.1	WP_004206843.1	WP_013365169.1	WP_014226434.1	WP_012967423.1	WP_008806085.1	WP_010248465.1	WP_061063206.1	WP_013026888.1	WP_013026888.1	WP_009086795.1	WP_031374781.1	WP_021507321.1	WP_058771619.1	WP_065648350.1	WP_039330816.1	WP_038645245.1	WP_033791968.1	WP_033146250.1	WP_033739507.1	WP_006120703.1	WP_013358814.1	WP_033733588.1	WP_006817500.1	WP_006817500.1
130	pseudouridine synthase	rluD	326	89.5902	MRY16398_12270	WP_003031246.1	WP_038642740.1	WP_015370269.1	YP_004590422.1	YP_003614409.1	AMY65082.1	WP_044180639.1	WP_039077551.1	WP_029882082.1	WP_064543380.1	WP_047369220.1	WP_062779264.1	WP_039077551.1	WP_004853302.1	WP_004853302.1	YP_005228287.1	WP_002914110.1	WP_004206840.1	WP_013365173.1	WP_032694814.1	WP_012967426.1	WP_012967426.1	WP_010248442.1	WP_061063203.1	WP_013026884.1	WP_013026884.1	WP_009086786.1	WP_031374785.1	WP_021507316.1	WP_058771621.1	WP_065648354.1	WP_039330824.1	WP_034822248.1	WP_033791966.1	WP_033146247.1	WP_006120699.1	WP_006120699.1	WP_013358810.1	WP_013358810.1	WP_006817505.1	WP_006817505.1
131	chaperone protein ClpB	clpB	857	90.5415	MRY16398_12290	WP_003031249.1	WP_038642736.1	WP_015703191.1	YP_004590420.1	YP_003614407.1	AMY65084.1	WP_044180646.1	WP_039077549.1	WP_029882080.1	WP_064543384.1	WP_047369222.1	WP_062779268.1	WP_039077549.1	WP_014226431.1	WP_014226431.1	YP_005228284.1	WP_004890358.1	WP_004206837.1	WP_062741718.1	WP_014226431.1	WP_008806080.1	WP_008806080.1	WP_069025311.1	WP_061063201.1	WP_014605184.1	WP_014605184.1	WP_046102433.1	WP_069728947.1	WP_021507314.1	WP_058771623.1	WP_065648356.1	WP_039330828.1	WP_038645252.1	WP_033791963.1	WP_023308864.1	WP_033739502.1	WP_033739502.1	WP_013358808.1	WP_033733586.1	WP_038255024.1	WP_038255024.1
132	ECF RNA polymerase sigma-E factor	rpoE	191	95.7098	MRY16398_12560	WP_003037573.1	WP_003037573.1	WP_002914074.1	YP_004590407.1	YP_003614394.1	AMY65096.1	WP_044172203.1	WP_000003307.1	WP_006176728.1	WP_064543429.1	WP_000003307.1	WP_052282240.1	WP_000003307.1	WP_004104583.1	WP_004104583.1	YP_005228270.1	WP_002914074.1	WP_002914074.1	WP_006176728.1	WP_004104583.1	WP_002914074.1	WP_002914074.1	WP_010257669.1	WP_013358764.1	WP_006120509.1	WP_006120509.1	WP_009088652.1	WP_031376285.1	WP_010617748.1	WP_010617748.1	WP_039379714.1	WP_039329921.1	WP_038645348.1	WP_010617748.1	WP_006176728.1	WP_006120509.1	WP_006120509.1	WP_013358764.1	WP_013358764.1	WP_006176728.1	WP_006176728.1
133	ribonuclease 3	rnc	204	95.7195	MRY16398_13300	WP_003037579.1	WP_003037579.1	WP_020078171.1	YP_004590401.1	YP_003614388.1	AMY67155.1	WP_044172221.1	WP_039079783.1	WP_003860711.1	WP_064543445.1	WP_039079783.1	WP_062774586.1	WP_039079783.1	WP_004104573.1	WP_004104573.1	YP_005228263.1	WP_002914065.1	WP_002914065.1	WP_013365195.1	WP_004104573.1	WP_002914065.1	WP_002914065.1	WP_010257656.1	WP_010257656.1	WP_014594336.1	WP_014594336.1	WP_009088661.1	WP_069728695.1	WP_021506523.1	WP_021506523.1	WP_039379698.1	WP_039329911.1	WP_038645358.1	WP_033754012.1	WP_003860711.1	WP_006120517.1	WP_006120517.1	WP_010257656.1	WP_010257656.1	WP_038255011.1	WP_038255011.1
134	GTPase Era	era	303	91.9878	MRY16398_13310	WP_003037581.1	WP_038642702.1	WP_047740408.1	YP_004590400.1	YP_003614387.1	AMY65102.1	WP_044172223.1	WP_039079628.1	WP_013098317.1	WP_064543447.1	WP_047369248.1	WP_062774585.1	WP_039079628.1	WP_004104571.1	WP_004104571.1	YP_005228262.1	WP_002914063.1	WP_004201831.1	WP_013365196.1	WP_004104571.1	WP_008803768.1	WP_008803768.1	WP_010257653.1	WP_033733549.1	WP_013026766.1	WP_013026766.1	WP_046102380.1	WP_031376278.1	WP_021506524.1	WP_058758278.1	WP_039379695.1	WP_039329909.1	WP_034825620.1	WP_033791871.1	WP_006176722.1	WP_033740928.1	WP_033740928.1	WP_013358758.1	WP_033733549.1	WP_006821215.1	WP_006821215.1
135	nitrogen regulatory protein P-II		112	95.322	MRY16398_13490	WP_002914032.1	WP_000717694.1	WP_002914032.1	YP_004590385.1	YP_003614373.1	AMY65116.1	WP_024549981.1	WP_024549981.1	WP_003860685.1	WP_002914032.1	WP_024549981.1	WP_002438074.1	WP_024549981.1	WP_002914032.1	WP_002914032.1	YP_005228249.1	WP_002914032.1	WP_002914032.1	WP_003860685.1	WP_002914032.1	WP_002914032.1	WP_002914032.1	WP_003848647.1	WP_003848647.1	WP_003848647.1	WP_003848647.1	WP_003848647.1	WP_003848647.1	WP_007886217.1	WP_007886217.1	WP_007886217.1	WP_039329891.1	WP_034825643.1	WP_033753971.1	WP_003860685.1	WP_003848647.1	WP_003848647.1	WP_003848647.1	WP_003848647.1	WP_002914032.1	WP_002914032.1
136	serine hydroxymethyltransferase	glyA	417	94.222	MRY16398_13510	WP_003037627.1	WP_032939458.1	WP_015370305.1	YP_004590383.1	YP_003614371.1	AMY65118.1	WP_044172315.1	WP_039079643.1	WP_013098302.1	WP_024157213.1	WP_015370305.1	WP_062774563.1	WP_039079643.1	WP_009654385.1	WP_009654385.1	YP_005228247.1	WP_002914027.1	WP_002914027.1	WP_013365214.1	WP_009654385.1	WP_008803781.1	WP_008803781.1	WP_031592500.1	WP_061063125.1	WP_015699732.1	WP_014605266.1	WP_009088694.1	WP_031376264.1	WP_021506540.1	WP_021506540.1	WP_065648670.1	WP_039329889.1	WP_038645384.1	WP_033791849.1	WP_008502165.1	WP_033740908.1	WP_033740908.1	WP_013358744.1	WP_013358744.1	WP_038254970.1	WP_038254970.1
137	inositol monophosphatase		267	87.9902	MRY16398_13580	WP_003037670.1	WP_003835237.1	WP_015370312.1	YP_004590377.1	YP_003614365.1	AMY65124.1	WP_044172338.1	WP_039079650.1	WP_013098296.1	WP_064543510.1	WP_047369273.1	WP_062774549.1	WP_039079650.1	WP_004853221.1	WP_004853221.1	YP_005228236.1	WP_002913995.1	WP_002913995.1	WP_013365230.1	WP_004853221.1	WP_008803788.1	WP_008803788.1	WP_008926709.1	WP_013358738.1	WP_013026746.1	WP_013026746.1	WP_046102372.1	WP_031376258.1	WP_021506546.1	WP_058758291.1	WP_065648676.1	WP_039329879.1	WP_034825653.1	WP_033753954.1	WP_023308828.1	WP_006120639.1	WP_006120639.1	WP_013358738.1	WP_013358738.1	WP_006821179.1	WP_006821179.1
138	nucleoside diphosphate kinase	ndk	143	91.2073	MRY16398_13760	WP_003037710.1	WP_003037710.1	WP_004866348.1	YP_004590362.1	YP_003614343.1	AMY65140.1	WP_044172396.1	WP_039079665.1	WP_003860625.1	WP_064543541.1	WP_047369287.1	WP_052282290.1	WP_039079665.1	WP_004114414.1	WP_004114414.1	YP_005228220.1	WP_004144312.1	WP_004144312.1	WP_013365245.1	WP_004114414.1	WP_004866348.1	WP_004144312.1	WP_003848684.1	WP_003848684.1	WP_003848684.1	WP_003848684.1	WP_003848684.1	WP_003848684.1	WP_021506555.1	WP_021506555.1	WP_039379630.1	WP_007884899.1	WP_007884899.1	WP_003848684.1	WP_003860625.1	WP_003848684.1	WP_003848684.1	WP_003848684.1	WP_003848684.1	WP_006821165.1	WP_006821165.1
139	Dual-specificity RNA methyltransferase RlmN	rlmN	388	89.1585	MRY16398_13770	WP_003037713.1	WP_003037713.1	WP_015370322.1	YP_004590361.1	YP_003614342.1	AMY65141.1	WP_044172399.1	WP_039079666.1	WP_013098279.1	WP_064543543.1	WP_047369288.1	WP_062774512.1	WP_039079666.1	WP_004123586.1	WP_004123586.1	YP_005228219.1	WP_002913894.1	WP_002913894.1	WP_013365246.1	WP_004123586.1	WP_008803802.1	WP_008803802.1	WP_069025279.1	WP_013358729.1	WP_013026737.1	WP_013026737.1	WP_009088720.1	WP_031377788.1	WP_021506556.1	WP_021506556.1	WP_065648681.1	WP_039329851.1	WP_038645409.1	WP_033753922.1	WP_073001698.1	WP_033740892.1	WP_033740892.1	WP_013358729.1	WP_013358729.1	WP_006821164.1	WP_006821164.1
140	4-hydroxy-3-methylbut-2-en-1-yl diphosphate synthase (flavodoxin)	ispG	372	95.4146	MRY16398_13790	WP_003838451.1	WP_016154000.1	WP_047740412.1	YP_004590359.1	YP_003614340.1	AMY65143.1	WP_044172404.1	WP_039079668.1	WP_029882243.1	WP_064543546.1	WP_047369290.1	WP_062774509.1	WP_039079668.1	WP_004104485.1	WP_004104485.1	YP_005228217.1	WP_002913892.1	WP_004201890.1	WP_062741683.1	WP_004104485.1	WP_008803805.1	WP_008803805.1	WP_003848692.1	WP_003848692.1	WP_014594315.1	WP_014594315.1	WP_009088728.1	WP_046288173.1	WP_021506559.1	WP_021506559.1	WP_065648684.1	WP_039329846.1	WP_034825671.1	WP_033753912.1	WP_023308814.1	WP_033740886.1	WP_033740886.1	WP_003848692.1	WP_003848692.1	WP_006821161.1	WP_006821161.1
141	histidine--tRNA ligase	hisS	424	86.5951	MRY16398_13800	WP_003835173.1	WP_038642610.1	WP_015703166.1	YP_004590358.1	YP_003614339.1	AMY65144.1	WP_044172407.1	WP_039079790.1	WP_013098276.1	WP_064543549.1	WP_047373200.1	WP_062774506.1	WP_039079790.1	WP_014230362.1	WP_014230362.1	YP_005228216.1	WP_004149335.1	WP_004201891.1	WP_013365249.1	WP_014230362.1	WP_012967446.1	WP_012540880.1	WP_010257545.1	WP_061063113.1	WP_013026733.1	WP_013026733.1	WP_046102368.1	WP_031376483.1	WP_031279395.1	WP_058770848.1	WP_065648685.1	WP_039329844.1	WP_038645415.1	WP_033791828.1	WP_032622984.1	WP_006120624.1	WP_006120624.1	WP_013358726.1	WP_033733526.1	WP_038254943.1	WP_038254943.1
142	GMP synthase [glutamine-hydrolyzing]	guaA	539	94.2268	MRY16398_13900	WP_003037760.1	WP_038642595.1	WP_015703162.1	YP_004590349.1	YP_003614327.1	AMY65152.1	WP_044172426.1	WP_039079792.1	WP_013098264.1	WP_038642595.1	WP_047369298.1	WP_062774482.1	WP_039079792.1	WP_004853173.1	WP_004853173.1	YP_005228207.1	WP_004151979.1	WP_004201905.1	WP_013365266.1	WP_004853173.1	WP_008803811.1	WP_040968778.1	WP_010671325.1	WP_061063104.1	WP_013026724.1	WP_014605279.1	WP_009088749.1	WP_069728709.1	WP_021506569.1	WP_021506569.1	WP_065648694.1	WP_039329828.1	WP_038645431.1	WP_033791817.1	WP_006811514.1	WP_006120616.1	WP_006120616.1	WP_013358716.1	WP_033733517.1	WP_006821151.1	WP_006821151.1
143	phosphoribosylformylglycinamidine cyclo-ligase	purM	345	90.1951	MRY16398_14180	WP_003838485.1	WP_038642584.1	WP_045392672.1	YP_004590335.1	YP_003614274.1	AMY65167.1	WP_044172494.1	WP_039079687.1	WP_013098241.1	WP_064543603.1	WP_047369310.1	WP_062774470.1	WP_071193409.1	WP_047723135.1	WP_004853107.1	YP_005228197.1	WP_002913836.1	WP_004201922.1	WP_013365286.1	WP_004853107.1	WP_008803825.1	WP_022064639.1	WP_031592563.1	WP_061063093.1	WP_013026703.1	WP_013026703.1	WP_046102425.1	WP_069728715.1	WP_021506588.1	WP_058770835.1	WP_065648706.1	WP_039329968.1	WP_038649963.1	WP_033753849.1	WP_008501643.1	WP_033740857.1	WP_033740857.1	WP_010671337.1	WP_033733505.1	WP_038254999.1	WP_038254999.1
144	uracil phosphoribosyltransferase	upp	208	95.7463	MRY16398_14190	WP_003037929.1	WP_038642580.1	WP_015370402.1	YP_004590332.1	YP_003614271.1	AMY65169.1	WP_044172495.1	WP_039079688.1	WP_003860560.1	WP_064543612.1	WP_039079688.1	WP_062774466.1	WP_039079688.1	WP_004123492.1	WP_004123492.1	YP_005228194.1	WP_002913827.1	WP_004201927.1	WP_013365288.1	WP_004123492.1	WP_004201927.1	WP_004201927.1	WP_009088774.1	WP_009088774.1	WP_013026702.1	WP_013026702.1	WP_009088774.1	WP_031375379.1	WP_010617600.1	WP_010617600.1	WP_039379551.1	WP_034825735.1	WP_034825735.1	WP_033753846.1	WP_023308769.1	WP_013026702.1	WP_013026702.1	WP_009088774.1	WP_009088774.1	WP_038254935.1	WP_038254935.1
145	uracil/xanthine transporter		429	93.3073	MRY16398_14200	WP_003037932.1	WP_038642578.1	WP_015370403.1	YP_004590331.1	YP_003614270.1	AMY65170.1	WP_044172499.1	WP_039079689.1	WP_013098238.1	WP_064543614.1	WP_047369311.1	WP_062774464.1	WP_039079689.1	WP_004853099.1	WP_004853099.1	YP_005228193.1	WP_002913824.1	WP_004201928.1	WP_013365289.1	WP_004853099.1	WP_012540908.1	WP_012540908.1	WP_069025271.1	WP_033733504.1	WP_013026701.1	WP_013026701.1	WP_046102358.1	WP_031375380.1	WP_031279414.1	WP_031279414.1	WP_065648708.1	WP_039329798.1	WP_038645460.1	WP_033791801.1	WP_029739962.1	WP_033740855.1	WP_039339935.1	WP_041457020.1	WP_033733504.1	WP_006821140.1	WP_006821140.1
146	peroxiredoxin		156	92.661	MRY16398_14370	WP_003037951.1	WP_038642568.1	WP_015365462.1	YP_004590325.1	YP_003614261.1	AMY65176.1	WP_044172509.1	WP_039079706.1	WP_013098229.1	WP_064543632.1	WP_047369328.1	WP_062774446.1	WP_039079706.1	WP_004104423.1	WP_004104423.1	YP_005228186.1	WP_002913805.1	WP_004201935.1	WP_013365301.1	WP_004104423.1	WP_008803833.1	WP_008803833.1	WP_010260016.1	WP_061063087.1	WP_014605294.1	WP_014605294.1	WP_009088790.1	WP_031375386.1	WP_021506602.1	WP_021506602.1	WP_065648715.1	WP_039329769.1	WP_034825761.1	WP_033753813.1	WP_032659360.1	WP_006120436.1	WP_006120436.1	WP_010260016.1	WP_010260016.1	WP_006821128.1	WP_006821128.1
147	phosphoribosylaminoimidazole-succinocarboxamide synthase [[Kluyvera]intestini]	purC	237	93.739	MRY16398_14410	WP_003037964.1	WP_038642562.1	WP_042893008.1	YP_004590321.1	YP_003614257.1	AMY65180.1	WP_044172517.1	WP_039079709.1	WP_008501631.1	WP_035891480.1	WP_047369331.1	WP_062774438.1	WP_039079709.1	WP_004104417.1	WP_004104417.1	YP_005228182.1	WP_002913801.1	WP_002913801.1	WP_013365305.1	WP_004104417.1	WP_002913801.1	WP_002913801.1	WP_010260002.1	WP_013358686.1	WP_014605296.1	WP_014605296.1	WP_009088797.1	WP_069728720.1	WP_031279423.1	WP_031279423.1	WP_065648719.1	WP_034825771.1	WP_034825771.1	WP_033753802.1	WP_023332985.1	WP_033740988.1	WP_033740988.1	WP_013358686.1	WP_013358686.1	WP_006821124.1	WP_006821124.1
148	succinyl-diaminopimelate desuccinylase	dapE	375	90.5634	MRY16398_14460	WP_003037976.1	WP_038642554.1	WP_045410914.1	YP_004590316.1	YP_003614252.1	AMY65185.1	WP_044172530.1	WP_039079714.1	WP_013098221.1	WP_064543643.1	WP_047369336.1	WP_062774428.1	WP_039079714.1	WP_004853076.1	WP_004853076.1	YP_005228176.1	WP_004890462.1	WP_004201953.1	WP_013365310.1	WP_032693122.1	WP_012540914.1	WP_012540914.1	WP_010671351.1	WP_061063082.1	WP_013026676.1	WP_013026676.1	WP_009088806.1	WP_069728723.1	WP_010617581.1	WP_010617581.1	WP_065648723.1	WP_039329754.1	WP_034825781.1	WP_033791774.1	WP_039263709.1	WP_006120418.1	WP_006120418.1	WP_013358682.1	WP_033733486.1	WP_006821119.1	WP_006821119.1
149	sulfate/thiosulfate transporter subunit		277	86.6732	MRY16398_14650	WP_003038061.1	WP_038642497.1	WP_015365489.1	YP_004590300.1	YP_003614235.1	AMY65202.1	WP_044172579.1	WP_039079731.1	WP_013098204.1	WP_035897290.1	WP_047369353.1	WP_062774396.1	WP_039079731.1	WP_004123378.1	WP_004123378.1	YP_005228140.1	WP_002913626.1	WP_002913626.1	WP_013365342.1	WP_004123378.1	WP_012967475.1	WP_002913626.1	WP_010259932.1	WP_061063067.1	WP_014594252.1	WP_014594252.1	WP_009088836.1	WP_031375853.1	WP_021508075.1	WP_021508075.1	WP_039379465.1	WP_039329695.1	WP_034825859.1	WP_033791750.1	WP_004123378.1	WP_006117806.1	WP_054633372.1	WP_013358665.1	WP_033733463.1	WP_006821065.1	WP_006821065.1
150	PTS system glucose-specific EIIA component	crr	169	94.1659	MRY16398_14700	WP_000522253.1	WP_000522253.1	WP_015365497.1	YP_004590292.1	YP_003614230.1	AMY65206.1	WP_039079736.1	WP_039079736.1	WP_003861316.1	WP_064543696.1	WP_039079736.1	WP_035896914.1	WP_039079736.1	WP_000522253.1	WP_000522253.1	YP_005228132.1	WP_000522253.1	WP_000522253.1	WP_000522253.1	WP_000522253.1	WP_008803873.1	WP_008803873.1	WP_010259911.1	WP_008926530.1	WP_013026642.1	WP_013026642.1	WP_009088842.1	WP_069728735.1	WP_010617547.1	WP_010617547.1	WP_039379452.1	WP_034825872.1	WP_034825872.1	WP_033753703.1	WP_003861316.1	WP_006117800.1	WP_006117800.1	WP_008926530.1	WP_008926530.1	WP_006821060.1	WP_006821060.1
151	phosphocarrier protein HPr		85	97.8415	MRY16398_14720	WP_003038086.1	WP_002913505.1	WP_000487600.1	YP_004590290.1	YP_003614228.1	AMY65208.1	WP_039079738.1	WP_039079738.1	WP_000487600.1	WP_002913505.1	WP_039079738.1	WP_002913505.1	WP_039079738.1	WP_002913505.1	WP_002913505.1	YP_005228130.1	WP_002913505.1	WP_002913505.1	WP_002463574.1	WP_002913505.1	WP_002913505.1	WP_002913505.1	WP_003848868.1	WP_003848868.1	WP_003848868.1	WP_003848868.1	WP_003848868.1	WP_003848868.1	WP_007889063.1	WP_007889063.1	WP_007889063.1	WP_007889063.1	WP_007889063.1	WP_007889063.1	WP_000487600.1	WP_003848868.1	WP_003848868.1	WP_003848868.1	WP_003848868.1	WP_000487600.1	WP_000487600.1
152	cysteine synthase		323	95.7366	MRY16398_14730	WP_003038091.1	WP_038642476.1	WP_013878168.1	YP_004590289.1	YP_003614227.1	AMY65209.1	WP_044172605.1	WP_039079739.1	WP_029881759.1	WP_064543699.1	WP_047369359.1	WP_062774379.1	WP_039079739.1	WP_025106638.1	WP_004852997.1	YP_005228128.1	WP_002913498.1	WP_004202001.1	WP_013365350.1	WP_032693088.1	WP_012967478.1	WP_012540942.1	WP_010259895.1	WP_033733457.1	WP_013026640.1	WP_013026640.1	WP_009088849.1	WP_031375859.1	WP_021508083.1	WP_058770809.1	WP_065648748.1	WP_039329675.1	WP_038645575.1	WP_033791739.1	WP_014884739.1	WP_033740801.1	WP_033740801.1	WP_013358657.1	WP_033733457.1	WP_006821057.1	WP_038254832.1
153	glutamate--tRNA ligase	gltX	471	89.6634	MRY16398_14810	WP_044701742.1	WP_038642458.1	WP_020078209.1	YP_004590281.1	YP_003614219.1	AMY65216.1	WP_044172626.1	WP_039079747.1	WP_029881757.1	WP_064543721.1	WP_047369367.1	WP_062779909.1	WP_071196156.1	WP_014230306.1	WP_014230306.1	YP_005228120.1	WP_004145598.1	WP_004202014.1	WP_062741631.1	WP_014230306.1	WP_008803881.1	WP_008803881.1	WP_039390859.1	WP_061063055.1	WP_013026632.1	WP_013026632.1	WP_009088861.1	WP_069728740.1	WP_021508239.1	WP_058758358.1	WP_065648755.1	WP_039329659.1	WP_038645590.1	WP_033791730.1	WP_033146145.1	WP_033740793.1	WP_054633377.1	WP_013358649.1	WP_033733450.1	WP_006821048.1	WP_038256190.1
154	nucleoside permease		395	91.0024	MRY16398_14840	WP_003028275.1	WP_038642445.1	WP_013878156.1	YP_004590277.1	YP_003614215.1	AMY65220.1	WP_044172635.1	WP_039079750.1	WP_013098187.1	WP_064543727.1	WP_047369371.1	WP_062772789.1	WP_039079750.1	WP_004104312.1	WP_004104312.1	YP_005228116.1	WP_002913423.1	WP_004202020.1	WP_013365362.1	WP_004104312.1	WP_012540950.1	WP_012540950.1	WP_010671371.1	WP_013358646.1	WP_013026628.1	WP_014594244.1	WP_009088868.1	WP_031375870.1	WP_031279840.1	WP_031279840.1	WP_039379419.1	WP_039327393.1	WP_038645602.1	WP_033791720.1	WP_008501591.1	WP_006120376.1	WP_054633381.1	WP_013358646.1	WP_013358646.1	WP_006821044.1	WP_006821044.1
155	aminotransferase		413	93.7512	MRY16398_14920	WP_003028236.1	WP_038642420.1	WP_013878147.1	YP_004590268.1	YP_003614206.1	AMY65228.1	WP_044172655.1	WP_039079758.1	WP_020690608.1	WP_064543753.1	WP_047369379.1	WP_062772760.1	WP_039079758.1	WP_009654875.1	WP_009654875.1	YP_005228105.1	WP_015875075.1	WP_004202031.1	WP_013365370.1	WP_009654875.1	WP_008803894.1	WP_008803894.1	WP_033744233.1	WP_061063048.1	WP_013026618.1	WP_014605318.1	WP_009088884.1	WP_031375879.1	WP_021509099.1	WP_058770799.1	WP_065648767.1	WP_039327361.1	WP_038645618.1	WP_033791712.1	WP_023308710.1	WP_006120363.1	WP_006120363.1	WP_013358638.1	WP_013358638.1	WP_006821033.1	WP_006821033.1
156	chorismate synthase	aroC	361	91.9756	MRY16398_15700	WP_044701213.1	WP_038642369.1	WP_015365541.1	YP_004595101.1	YP_003614161.1	AMY65242.1	WP_044172704.1	WP_039079834.1	WP_023619788.1	WP_064543776.1	WP_047369412.1	WP_062772726.1	WP_071196193.1	WP_014230282.1	WP_014230282.1	YP_005228088.1	WP_002913342.1	WP_004201789.1	WP_062741611.1	WP_014230282.1	WP_008803909.1	WP_012540962.1	WP_010257950.1	WP_033783750.1	WP_013026566.1	WP_014605353.1	WP_009088945.1	WP_069729006.1	WP_021509158.1	WP_058758410.1	WP_065648800.1	WP_039336061.1	WP_038645661.1	WP_033791675.1	WP_029742149.1	WP_033740703.1	WP_033740703.1	WP_013358608.1	WP_033733406.1	WP_006821014.1	WP_006821014.1
157	beta-ketoacyl-[acyl-carrier-protein] synthase I		404	93.2854	MRY16398_15760	WP_003834815.1	WP_038642358.1	WP_015706178.1	YP_004595095.1	YP_003614155.1	AMY65246.1	WP_044172736.1	WP_039079840.1	WP_013098145.1	WP_064543787.1	WP_047369418.1	WP_062772708.1	WP_071196197.1	WP_014230276.1	WP_014230276.1	YP_005228082.1	WP_002913291.1	WP_002913291.1	WP_013365408.1	WP_014230276.1	WP_008803915.1	WP_008803915.1	WP_010257968.1	WP_013358603.1	WP_013026560.1	WP_013026560.1	WP_009088958.1	WP_031377182.1	WP_021509164.1	WP_021509164.1	WP_065648804.1	WP_039336070.1	WP_038645675.1	WP_033791669.1	WP_023312571.1	WP_033740697.1	WP_033740697.1	WP_013358603.1	WP_033733400.1	WP_006821002.1	WP_006821002.1
158	tRNA pseudouridine synthase A	truA	270	87.5561	MRY16398_15820	WP_044701207.1	WP_038642347.1	WP_047076339.1	YP_004595090.1	YP_003614150.1	AMY65251.1	WP_044172747.1	WP_039079846.1	WP_013098140.1	WP_064543806.1	WP_047369424.1	WP_062772693.1	WP_071196202.1	WP_009654666.1	WP_042945756.1	YP_005228077.1	WP_002913226.1	WP_004201775.1	WP_062741604.1	WP_009654666.1	WP_008803925.1	WP_008803925.1	WP_008926481.1	WP_061063016.1	WP_013026548.1	WP_013026548.1	WP_046102282.1	WP_031377192.1	WP_021509177.1	WP_058758421.1	WP_065648817.1	WP_064511439.1	WP_038649980.1	WP_033791662.1	WP_069303124.1	WP_006120062.1	WP_006120062.1	WP_013358594.1	WP_033733390.1	WP_006820997.1	WP_038256233.1
159	protein DedA	dedA	219	89.439	MRY16398_15830	WP_044701204.1	WP_003028140.1	WP_047740442.1	YP_004595089.1	YP_003614149.1	AMY65252.1	WP_044172749.1	WP_039079847.1	WP_013098139.1	WP_064543809.1	WP_039079847.1	WP_062772690.1	WP_039079847.1	WP_047723155.1	WP_004123217.1	YP_005228076.1	WP_008803926.1	WP_002913221.1	WP_062741603.1	WP_004123217.1	WP_008803926.1	WP_008803926.1	WP_031590592.1	WP_033783739.1	WP_013026547.1	WP_013026547.1	WP_009088975.1	WP_031377193.1	WP_010617492.1	WP_010617492.1	WP_065648818.1	WP_039337194.1	WP_034825120.1	WP_033791661.1	WP_039263236.1	WP_033740676.1	WP_033740676.1	WP_013358593.1	WP_033733389.1	WP_006820996.1	WP_006820996.1
160	colicin V production protein		162	86.9049	MRY16398_15870	WP_003028129.1	WP_038642339.1	WP_015706172.1	YP_004595085.1	YP_003614145.1	AMY65255.1	WP_044172754.1	WP_039079851.1	WP_000262116.1	WP_064543815.1	WP_039079851.1	WP_062772681.1	WP_039079851.1	WP_004104143.1	WP_004104143.1	YP_005228072.1	WP_002913214.1	WP_002913214.1	WP_013365418.1	WP_004104143.1	WP_002913214.1	WP_002913214.1	WP_003854265.1	WP_003854265.1	WP_026021019.1	WP_026021019.1	WP_009088980.1	WP_031376251.1	WP_021509181.1	WP_021509181.1	WP_039379104.1	WP_034825265.1	WP_034825265.1	WP_021509181.1	WP_000262116.1	WP_026021019.1	WP_026021019.1	WP_003854265.1	WP_003854265.1	WP_006820992.1	WP_006820992.1
161	amidophosphoribosyltransferase	purF	505	94.5366	MRY16398_15880	WP_003028127.1	WP_005129677.1	WP_015365559.1	YP_004595084.1	YP_003614144.1	AMY65256.1	WP_044172755.1	WP_039079852.1	WP_014832786.1	WP_064543817.1	WP_047369428.1	WP_062772679.1	WP_039079852.1	WP_004123211.1	WP_004123211.1	YP_005228071.1	WP_002913213.1	WP_004180758.1	WP_013365419.1	WP_004123211.1	WP_002913213.1	WP_002913213.1	WP_010258001.1	WP_061063012.1	WP_013026542.1	WP_013026542.1	WP_009088981.1	WP_069728995.1	WP_021509182.1	WP_021509182.1	WP_065648821.1	WP_039336444.1	WP_034825114.1	WP_033750546.1	WP_024908947.1	WP_033740671.1	WP_033740671.1	WP_013358590.1	WP_013358590.1	WP_006820991.1	WP_038256235.1
162	histidine/lysine/arginine/ornithine ABC transporter permease HisQ		228	89.0293	MRY16398_15920	WP_003028118.1	WP_038642334.1	WP_015365564.1	YP_004595079.1	YP_003614140.1	AMY65260.1	WP_044172766.1	WP_039079856.1	WP_013098131.1	WP_064543826.1	WP_039079856.1	WP_062772662.1	WP_039079856.1	WP_014230269.1	WP_014230269.1	YP_005228066.1	WP_002913208.1	WP_004201769.1	WP_013365423.1	WP_032694837.1	WP_004201769.1	WP_004201769.1	WP_010258006.1	WP_033733384.1	WP_013026539.1	WP_013026539.1	WP_009088984.1	WP_031376248.1	WP_021509185.1	WP_021509185.1	WP_065648824.1	WP_039336449.1	WP_038645701.1	WP_033791656.1	WP_023336422.1	WP_033740669.1	WP_033740669.1	WP_013358587.1	WP_033733384.1	WP_006820981.1	WP_006820981.1
163	histidine/lysine/arginine/ornithine ABC transporter ATP-binding protein HisP	hisP	257	90.8537	MRY16398_15940	WP_003839331.1	WP_038642330.1	WP_015365566.1	YP_004595077.1	YP_003614138.1	AMY65261.1	WP_044172770.1	WP_039079858.1	WP_020690627.1	WP_064543830.1	WP_047369432.1	WP_062772656.1	WP_039079858.1	WP_004852881.1	WP_004852881.1	YP_005228064.1	WP_002913206.1	WP_002913206.1	WP_013365425.1	WP_004852881.1	WP_008803931.1	WP_008803931.1	WP_064703765.1	WP_061063009.1	WP_013026537.1	WP_013026537.1	WP_009088986.1	WP_031376246.1	WP_021509187.1	WP_058769896.1	WP_039379092.1	WP_039336453.1	WP_038645703.1	WP_033750531.1	WP_023312558.1	WP_033740666.1	WP_033740666.1	WP_013358585.1	WP_033733382.1	WP_006820979.1	WP_006820979.1
164	phosphate acetyltransferase		713	92.2585	MRY16398_16070	WP_003028094.1	WP_038642314.1	WP_026612251.1	YP_004595067.1	YP_003614124.1	AMY65274.1	WP_044172797.1	WP_039079870.1	WP_013098116.1	WP_064543867.1	WP_047369444.1	WP_062772636.1	WP_039079870.1	WP_014230257.1	WP_014230257.1	YP_005228055.1	WP_002913196.1	WP_004201759.1	WP_013365438.1	WP_014230257.1	WP_012967509.1	WP_012967509.1	WP_031292718.1	WP_033733375.1	WP_014594171.1	WP_014594171.1	WP_033736164.1	WP_031376243.1	WP_021509202.1	WP_021509202.1	WP_075050727.1	WP_039336467.1	WP_038645722.1	WP_033791647.1	WP_023312545.1	WP_033740642.1	WP_033740642.1	WP_041456992.1	WP_033733375.1	WP_038256258.1	WP_038256258.1
165	acetate kinase	ackA	400	93.0951	MRY16398_16080	WP_003839347.1	WP_006683648.1	WP_015365576.1	YP_004595066.1	YP_003614123.1	AMY65275.1	WP_044172799.1	WP_039079871.1	WP_013098115.1	WP_064543869.1	WP_047369445.1	WP_062772633.1	WP_039079871.1	WP_004123156.1	WP_004123156.1	YP_005228054.1	WP_002913195.1	WP_004201756.1	WP_013365439.1	WP_032694827.1	WP_008803940.1	WP_008803940.1	WP_069025223.1	WP_061063007.1	WP_013026522.1	WP_014605377.1	WP_046102274.1	WP_031376242.1	WP_021509203.1	WP_021509203.1	WP_065648828.1	WP_039336469.1	WP_038645725.1	WP_033791646.1	WP_033146081.1	WP_033740641.1	WP_033740641.1	WP_013358581.1	WP_033733374.1	WP_006820962.1	WP_038256260.1
166	aminotransferase AlaT		404	95.8122	MRY16398_16140	WP_003028082.1	WP_005129483.1	WP_015365583.1	YP_004595060.1	YP_003614117.1	AMY65281.1	WP_044172812.1	WP_039079877.1	WP_013098109.1	WP_064543877.1	WP_047369451.1	WP_062772615.1	WP_039079877.1	WP_004852849.1	WP_038424739.1	YP_005228048.1	WP_002913185.1	WP_004201748.1	WP_013365445.1	WP_004852849.1	WP_008803944.1	WP_008803944.1	WP_010258051.1	WP_033733369.1	WP_014594167.1	WP_014594167.1	WP_009089010.1	WP_046288189.1	WP_021509208.1	WP_058769910.1	WP_065648831.1	WP_039336479.1	WP_038645733.1	WP_033791642.1	WP_008500204.1	WP_033740636.1	WP_033740636.1	WP_033733369.1	WP_033733369.1	WP_006820954.1	WP_006820954.1
167	NADH-quinone oxidoreductase subunit B	nuoB	220	93.339	MRY16398_16170	WP_003028075.1	WP_003028075.1	WP_002913178.1	YP_004595057.1	YP_003614114.1	AMY65284.1	WP_044172819.1	WP_039079880.1	WP_003861482.1	WP_002913178.1	WP_039079880.1	WP_062772606.1	WP_039079880.1	WP_002913178.1	WP_002913178.1	YP_005228044.1	WP_002913178.1	WP_002913178.1	WP_002913178.1	WP_002913178.1	WP_002913178.1	WP_002913178.1	WP_003854245.1	WP_003854245.1	WP_006120026.1	WP_006120026.1	WP_009089012.1	WP_009089012.1	WP_021509214.1	WP_021509214.1	WP_039379030.1	WP_007889318.1	WP_007889318.1	WP_033750488.1	WP_003861482.1	WP_006120026.1	WP_006120026.1	WP_013358574.1	WP_013358574.1	WP_000386729.1	WP_000386729.1
168	NADH-quinone oxidoreductase subunit C/D	nuoC	600	93.8049	MRY16398_16180	WP_032932955.1	WP_032940071.1	WP_032706266.1	YP_004595056.1	YP_003614113.1	AMY67158.1	WP_044178863.1	WP_039079897.1	WP_032618316.1	WP_064543908.1	WP_047373212.1	WP_062772603.1	WP_075203679.1	WP_032692336.1	WP_032692336.1	YP_005228043.1	WP_004195340.1	WP_004201746.1	WP_044612083.1	WP_032694851.1	WP_032691440.1	WP_032691440.1	WP_010258063.1	WP_061063004.1	WP_013026513.1	WP_013026513.1	WP_046102273.1	WP_031376236.1	WP_031280036.1	WP_031280036.1	WP_065648832.1	WP_039336484.1	WP_038645736.1	WP_033791640.1	WP_023312537.1	WP_006120025.1	WP_006120025.1	WP_013358573.1	WP_013358573.1	WP_006820950.1	WP_006820950.1
169	NADH-quinone oxidoreductase subunit F		445	92.0244	MRY16398_16200	WP_003839356.1	WP_003839356.1	WP_015365587.1	YP_004595054.1	YP_003614111.1	AMY65286.1	WP_044172825.1	WP_039079882.1	WP_003861487.1	WP_064543884.1	WP_047369453.1	WP_062772596.1	WP_039079882.1	WP_004852841.1	WP_004852841.1	YP_005228041.1	WP_002913158.1	WP_002913158.1	WP_062741592.1	WP_004852841.1	WP_002913158.1	WP_002913158.1	WP_010258069.1	WP_061063003.1	WP_013026511.1	WP_013026511.1	WP_009089017.1	WP_046288192.1	WP_021509217.1	WP_021509217.1	WP_065650439.1	WP_039336486.1	WP_038645745.1	WP_033791639.1	WP_073001592.1	WP_006120023.1	WP_006120023.1	WP_003854242.1	WP_033733366.1	WP_006820948.1	WP_006820948.1
170	NADH-quinone oxidoreductase subunit H	nuoH	325	94.0585	MRY16398_16220	WP_003028063.1	WP_003028063.1	WP_015365589.1	YP_004595052.1	YP_003614109.1	AMY65287.1	WP_044172830.1	WP_039079884.1	WP_013098104.1	WP_064543888.1	WP_047369455.1	WP_062772592.1	WP_039079884.1	WP_004104068.1	WP_004104068.1	YP_005228039.1	WP_015875065.1	WP_002913156.1	WP_013365452.1	WP_004104068.1	WP_002913156.1	WP_002913156.1	WP_003854240.1	WP_009089020.1	WP_013026509.1	WP_013026509.1	WP_009089020.1	WP_046288193.1	WP_021509219.1	WP_021509219.1	WP_065648835.1	WP_034825063.1	WP_038645750.1	WP_033750471.1	WP_073001596.1	WP_033740629.1	WP_054633421.1	WP_003854240.1	WP_003854240.1	WP_006820946.1	WP_006820946.1
171	NADH-quinone oxidoreductase subunit I	nuoI	180	96.0659	MRY16398_16230	WP_003028062.1	WP_003028062.1	WP_015365590.1	YP_004595051.1	YP_003614108.1	AMY65288.1	WP_044172833.1	WP_039079885.1	WP_003861491.1	WP_000172742.1	WP_047369456.1	WP_062772589.1	WP_039079885.1	WP_004104066.1	WP_004104066.1	YP_005228038.1	WP_002913152.1	WP_002913152.1	WP_013365453.1	WP_004104066.1	WP_008803948.1	WP_008803948.1	WP_031590610.1	WP_061063001.1	WP_013026508.1	WP_013026508.1	WP_009089021.1	WP_031376232.1	WP_021509220.1	WP_021509220.1	WP_039385566.1	WP_034825061.1	WP_038645753.1	WP_033750468.1	WP_003861491.1	WP_006120020.1	WP_006120020.1	WP_003854239.1	WP_003854239.1	WP_038256279.1	WP_038256279.1
172	NADH-quinone oxidoreductase subunit K	nuoK	100	92.3659	MRY16398_16250	WP_000612644.1	WP_006683663.1	WP_004865088.1	YP_004595049.1	YP_003614106.1	AMY65290.1	WP_004388260.1	WP_039079887.1	WP_003861496.1	WP_035892477.1	WP_047369458.1	WP_035892477.1	WP_004388260.1	WP_004104062.1	WP_004104062.1	YP_005228036.1	WP_002913148.1	WP_002913148.1	WP_013365455.1	WP_004104062.1	WP_002913148.1	WP_002913148.1	WP_003854236.1	WP_003854236.1	WP_013026506.1	WP_013026506.1	WP_003854236.1	WP_003854236.1	WP_013509877.1	WP_013509877.1	WP_013509877.1	WP_034825057.1	WP_034825057.1	WP_003854236.1	WP_003861496.1	WP_028724970.1	WP_028724970.1	WP_003854236.1	WP_003854236.1	WP_006820943.1	WP_006820943.1
173	NADH-quinone oxidoreductase subunit M		509	91.1756	MRY16398_16270	WP_003027692.1	WP_003027692.1	WP_015365593.1	YP_004595047.1	YP_003614104.1	AMY65292.1	WP_044172845.1	WP_039079889.1	WP_013098102.1	WP_064543895.1	WP_047369460.1	WP_062772580.1	WP_071196216.1	WP_004104059.1	WP_042945747.1	YP_005228034.1	WP_014907161.1	WP_004201738.1	WP_013365457.1	WP_004104059.1	WP_008803950.1	WP_008803950.1	WP_010258081.1	WP_061062999.1	WP_013026504.1	WP_013026504.1	WP_009089040.1	WP_031376229.1	WP_031280038.1	WP_031280038.1	WP_065648838.1	WP_039328358.1	WP_038645759.1	WP_033750456.1	WP_023312532.1	WP_033740623.1	WP_033740623.1	WP_013358570.1	WP_033733363.1	WP_006820941.1	WP_006820941.1
174	ribonucleotide-diphosphate reductase subunit beta		376	93.1122	MRY16398_16520	WP_003027605.1	WP_038642234.1	WP_015365618.1	YP_004595021.1	YP_003614009.1	AMY67159.1	WP_044172892.1	WP_039079918.1	WP_013098012.1	WP_064543994.1	WP_039079918.1	WP_062772496.1	WP_039079918.1	WP_004852757.1	WP_042945722.1	YP_005228009.1	WP_004140835.1	WP_004140835.1	WP_071841384.1	WP_004852757.1	WP_004140835.1	WP_004140835.1	WP_010258096.1	WP_061062995.1	WP_014594159.1	WP_014594159.1	WP_009089058.1	WP_031376222.1	WP_021509230.1	WP_021509230.1	WP_065648844.1	WP_039328348.1	WP_034825039.1	WP_033791631.1	WP_023312514.1	WP_006120006.1	WP_006120006.1	WP_013358563.1	WP_013358563.1	WP_006820915.1	WP_006820915.1
175	ribonucleoside-diphosphate reductase		761	94.3756	MRY16398_16530	WP_003027604.1	WP_038642232.1	WP_015365619.1	YP_004595020.1	YP_003614008.1	AMY65310.1	WP_044172897.1	WP_039079919.1	WP_020690664.1	WP_064543997.1	WP_047369482.1	WP_062772493.1	WP_071195659.1	WP_004852755.1	WP_014839096.1	YP_005228008.1	WP_009307388.1	WP_004201691.1	WP_013365490.1	WP_014839096.1	WP_008803972.1	WP_008803972.1	WP_010258098.1	WP_061062994.1	WP_013026495.1	WP_013026495.1	WP_009089060.1	WP_069728985.1	WP_021509231.1	WP_021509231.1	WP_065648845.1	WP_039328347.1	WP_038645771.1	WP_033791630.1	WP_069303103.1	WP_033740614.1	WP_033740614.1	WP_013358562.1	WP_033733358.1	WP_006820914.1	WP_006820914.1
176	DNA gyrase subunit A	gyrA	877	91.3512	MRY16398_16550	WP_044701169.1	WP_038642228.1	WP_045412296.1	YP_004595018.1	YP_003614006.1	AMY65312.1	WP_044172902.1	WP_039079921.1	WP_013098009.1	WP_064544001.1	WP_047369484.1	WP_062772487.1	WP_071195660.1	WP_014839094.1	WP_014839094.1	YP_005228006.1	WP_004140833.1	WP_004201688.1	WP_062741570.1	WP_004852752.1	WP_012967527.1	WP_008803974.1	WP_069025218.1	WP_061062992.1	WP_013026491.1	WP_013026491.1	WP_009089063.1	WP_031376220.1	WP_021509233.1	WP_021509233.1	WP_065648847.1	WP_039328343.1	WP_038645778.1	WP_033791629.1	WP_048980023.1	WP_033740609.1	WP_033740609.1	WP_013358560.1	WP_013358560.1	WP_006820912.1	WP_006820912.1
177	transcriptional regulatory protein RcsB	rcsB	216	94.5756	MRY16398_16570	WP_003027592.1	WP_003027592.1	WP_015365624.1	YP_004595016.1	YP_003614004.1	AMY65314.1	WP_044172907.1	WP_039079923.1	WP_003859405.1	WP_064544005.1	WP_039079923.1	WP_062772482.1	WP_039079923.1	WP_004103995.1	WP_004103995.1	YP_005228004.1	WP_002913007.1	WP_004201684.1	WP_062741569.1	WP_004103995.1	WP_004201684.1	WP_004201684.1	WP_009089068.1	WP_009089068.1	WP_014605387.1	WP_014605387.1	WP_009089068.1	WP_031376602.1	WP_013509853.1	WP_013509853.1	WP_033750421.1	WP_039328341.1	WP_034825012.1	WP_033791627.1	WP_003859405.1	WP_006120001.1	WP_006120001.1	WP_009089068.1	WP_009089068.1	WP_006820905.1	WP_006820905.1
178	lysine transporter		489	91.0268	MRY16398_17050	WP_003027419.1	WP_038642000.1	WP_015365702.1	YP_004594969.1	YP_003613949.1	AMY65342.1	WP_044172997.1	WP_039079969.1	WP_013097961.1	WP_064544095.1	WP_047369537.1	WP_062772355.1	WP_039079969.1	WP_004852681.1	WP_004852681.1	YP_005227958.1	WP_004890722.1	WP_004201637.1	WP_013365550.1	WP_004852681.1	WP_008804022.1	WP_008804022.1	WP_010671005.1	WP_061062930.1	WP_013026430.1	WP_014605424.1	WP_046102232.1	WP_031377121.1	WP_021509272.1	WP_021509272.1	WP_065648877.1	WP_039333764.1	WP_038645839.1	WP_033791586.1	WP_023312475.1	WP_033740564.1	WP_054633447.1	WP_013358517.1	WP_013358517.1	WP_006820858.1	WP_006820858.1
179	GTP cyclohydrolase 1	folE	221	93.4805	MRY16398_17090	WP_003027410.1	WP_003027410.1	WP_015365708.1	YP_004594963.1	YP_003613945.1	AMY65345.1	WP_044173007.1	WP_039079972.1	WP_013097957.1	WP_064544110.1	WP_039079972.1	WP_062772344.1	WP_039079972.1	WP_004103895.1	WP_004103895.1	YP_005227954.1	WP_002912924.1	WP_004201633.1	WP_013365554.1	WP_004103895.1	WP_008804025.1	WP_008804025.1	WP_010248259.1	WP_061062924.1	WP_013026423.1	WP_014594111.1	WP_009089168.1	WP_031377128.1	WP_021509279.1	WP_021509279.1	WP_039385439.1	WP_039333777.1	WP_038645856.1	WP_033750312.1	WP_023312471.1	WP_006119934.1	WP_006119934.1	WP_013358511.1	WP_013358511.1	WP_006820852.1	WP_006820852.1
180	galactoside ABC transporter permease MglC	mglC	336	90.0146	MRY16398_17150	WP_003027393.1	WP_006683806.1	WP_015365713.1	YP_004594959.1	YP_003613940.1	AMY65350.1	WP_044173014.1	WP_039079977.1	WP_013097952.1	WP_064544119.1	WP_047369545.1	WP_062772329.1	WP_039079977.1	WP_004852662.1	WP_004122861.1	YP_005227949.1	WP_002912871.1	WP_002912871.1	WP_013365559.1	WP_004122861.1	WP_002912871.1	WP_002912871.1	WP_010248248.1	WP_061062920.1	WP_013026418.1	WP_013026418.1	WP_009089178.1	WP_031377131.1	WP_021509284.1	WP_021509284.1	WP_039385433.1	WP_039333782.1	WP_038645867.1	WP_033750298.1	WP_008500921.1	WP_006119926.1	WP_006119926.1	WP_013358506.1	WP_013358506.1	WP_006820846.1	WP_006820846.1
181	6-phosphogluconate dehydrogenase, decarboxylating	gnd	468	88.7683	MRY16398_18090	WP_032936740.1	WP_038641743.1	WP_047740532.1	YP_004594874.1	YP_003613835.1	AMY65429.1	WP_044173182.1	WP_041851951.1	WP_029881822.1	WP_064544366.1	WP_047369629.1	WP_062778301.1	WP_071195755.1	WP_004122486.1	WP_042945664.1	YP_005227859.1	WP_014907233.1	WP_004201522.1	WP_013365668.1	WP_014838945.1	WP_012967596.1	WP_032730785.1	WP_069025176.1	WP_061062868.1	WP_019106514.1	WP_014605465.1	WP_046102185.1	WP_046288219.1	WP_021509346.1	WP_058771656.1	WP_039385340.1	WP_039327832.1	WP_038646003.1	WP_033791524.1	WP_069303055.1	WP_033740455.1	WP_054633489.1	WP_013358445.1	WP_033733220.1	WP_006820738.1	WP_038256533.1
182	imidazole glycerol phosphate synthase subunit HisF	hisF	258	91.9829	MRY16398_18200	WP_044701941.1	WP_038641731.1	WP_015365818.1	YP_004594858.1	YP_003613828.1	AMY65434.1	WP_044173190.1	WP_041851941.1	WP_029881826.1	WP_064544376.1	WP_041851941.1	WP_062778295.1	WP_071196258.1	WP_014230048.1	WP_042945653.1	YP_005227842.1	WP_004180497.1	WP_004203592.1	WP_062741484.1	WP_014230048.1	WP_008804112.1	WP_008804112.1	WP_033783632.1	WP_061062863.1	WP_013026353.1	WP_014605471.1	WP_009089307.1	WP_031375353.1	WP_021509351.1	WP_058771090.1	WP_065648941.1	WP_039327846.1	WP_034824747.1	WP_033791520.1	WP_023330862.1	WP_006119833.1	WP_006119833.1	WP_010670962.1	WP_033733215.1	WP_006820733.1	WP_038256538.1
183	ATP phosphoribosyltransferase	hisG	299	92.2024	MRY16398_18260	WP_003030161.1	WP_038641718.1	WP_015365824.1	YP_004594852.1	YP_003613822.1	AMY65439.1	WP_044173200.1	WP_041851935.1	WP_000886595.1	WP_064544388.1	WP_041851935.1	WP_062778283.1	WP_071196262.1	WP_047723341.1	WP_014230042.1	YP_005227836.1	WP_002912152.1	WP_002912152.1	WP_062741479.1	WP_032693852.1	WP_002912152.1	WP_002912152.1	WP_069025169.1	WP_061062857.1	WP_013026346.1	WP_013026346.1	WP_009089318.1	WP_031375359.1	WP_031280070.1	WP_031280070.1	WP_065648947.1	WP_034824735.1	WP_034824735.1	WP_033791514.1	WP_028018500.1	WP_033740440.1	WP_054633492.1	WP_004571317.1	WP_004571317.1	WP_040903737.1	WP_038256543.1
184	amino acid ABC transporter permease		222	90.7707	MRY16398_20380	WP_003030474.1	WP_006684074.1	WP_020078444.1	YP_004594787.1	YP_003611880.1	AMY65506.1	WP_044173547.1	WP_041851806.1	WP_013096022.1	WP_064544553.1	WP_047369800.1	WP_062778561.1	WP_071196381.1	WP_004103458.1	WP_004103458.1	YP_005227737.1	WP_002911547.1	WP_004203466.1	WP_013365820.1	WP_004103458.1	WP_012967662.1	WP_008804215.1	WP_003854540.1	WP_061062716.1	WP_013026136.1	WP_013026136.1	WP_009089629.1	WP_031375100.1	WP_021509904.1	WP_058757420.1	WP_065649052.1	WP_034824349.1	WP_034824349.1	WP_033749769.1	WP_014884380.1	WP_033742036.1	WP_033742036.1	WP_013358251.1	WP_013358251.1	WP_006820483.1	WP_038256772.1
185	L-cystine ABC transporter ATP-binding protein YecC		250	88.5805	MRY16398_20390	WP_003030477.1	WP_003030477.1	WP_020078445.1	YP_004594786.1	YP_003611881.1	AMY65507.1	WP_044173550.1	WP_041851805.1	WP_013096023.1	WP_064544555.1	WP_047369801.1	WP_062778559.1	WP_041851805.1	WP_004852203.1	WP_032693583.1	YP_005227736.1	WP_004151455.1	WP_004203465.1	WP_062741398.1	WP_032693583.1	WP_008804216.1	WP_008804216.1	WP_010247571.1	WP_061062715.1	WP_013026135.1	WP_014593924.1	WP_009089631.1	WP_031375101.1	WP_021509905.1	WP_021509905.1	WP_065649053.1	WP_039331796.1	WP_038646388.1	WP_033791338.1	WP_069303025.1	WP_033742035.1	WP_039342600.1	WP_013358250.1	WP_013358250.1	WP_006820482.1	WP_038256774.1
186	UvrABC system protein C	uvrC	588	90.8341	MRY16398_20430	WP_003030488.1	WP_038641533.1	WP_047739430.1	YP_004594782.1	YP_003611885.1	AMY65511.1	WP_044173561.1	WP_041851801.1	WP_013096027.1	WP_064544565.1	WP_047369805.1	WP_062778553.1	WP_071196384.1	WP_047723450.1	WP_004852196.1	YP_005227732.1	WP_002911538.1	WP_004203456.1	WP_013365826.1	WP_004852196.1	WP_012967665.1	WP_016161402.1	WP_069026042.1	WP_061062108.1	WP_013025304.1	WP_013025304.1	WP_046101564.1	WP_031376085.1	WP_021508276.1	WP_058769589.1	WP_065649639.1	WP_039328925.1	WP_038647705.1	WP_033789423.1	WP_032658637.1	WP_033737591.1	WP_033737591.1	WP_013357384.1	WP_033732208.1	WP_006820476.1	WP_038256784.1
187	pseudouridine synthase		318	89.3854	MRY16398_21230	WP_008320336.1	WP_038639731.1	WP_020079148.1	YP_004593458.1	YP_003613042.1	AMY66376.1	WP_044177575.1	WP_052249316.1	WP_028028073.1	WP_064549117.1	WP_071845864.1	WP_062777907.1	WP_071195444.1	WP_004849890.1	WP_004849890.1	YP_005226263.1	WP_004147927.1	WP_032426042.1	WP_044611972.1	WP_004849890.1	WP_008805981.1	WP_008805981.1	WP_031592464.1	WP_061062169.1	WP_013025359.1	WP_014606131.1	WP_009090870.1	WP_031376567.1	WP_021506411.1	WP_021506411.1	WP_065649599.1	WP_039333656.1	WP_038647606.1	WP_033789498.1	WP_021240761.1	WP_033737558.1	WP_054634179.1	WP_013357450.1	WP_033732248.1	WP_040903471.1	WP_038258251.1
188	50S ribosomal protein L32	rpmF	57	93.1488	MRY16398_21280	WP_003036242.1	WP_003036242.1	WP_000290724.1	YP_004593461.1	YP_003613039.1	AMY66373.1	WP_007374494.1	WP_020457446.1	WP_003857964.1	WP_064549135.1	WP_020457446.1	WP_062777899.1	WP_020457446.1	WP_004101077.1	WP_004101077.1	YP_005226266.1	WP_000290724.1	WP_000290724.1	WP_013366685.1	WP_004101077.1	WP_000290724.1	WP_000290724.1	WP_003849870.1	WP_003849870.1	WP_013025362.1	WP_013025362.1	WP_003849870.1	WP_003849870.1	WP_016192161.1	WP_016192161.1	WP_017348070.1	WP_007885783.1	WP_007885783.1	WP_017348070.1	WP_003857964.1	WP_003849870.1	WP_003849870.1	WP_003849870.1	WP_003849870.1	WP_006819481.1	WP_006819481.1
189	3-oxoacyl-[acyl-carrier-protein] synthase 3	fabH	317	86.7683	MRY16398_21300	WP_003036247.1	WP_038639740.1	WP_015367192.1	YP_004593463.1	YP_003613037.1	AMY66371.1	WP_044177569.1	WP_041851728.1	WP_013097122.1	WP_064549139.1	WP_047369861.1	WP_062777895.1	WP_041851728.1	WP_004131395.1	WP_004131395.1	YP_005226268.1	WP_002899288.1	WP_002899288.1	WP_062740922.1	WP_032692817.1	WP_012968572.1	WP_040975269.1	WP_031592468.1	WP_061062173.1	WP_013025364.1	WP_014606130.1	WP_009090864.1	WP_031376570.1	WP_021506407.1	WP_021506407.1	WP_065649595.1	WP_039333668.1	WP_038647600.1	WP_033789503.1	WP_023311150.1	WP_006118831.1	WP_006118831.1	WP_013357453.1	WP_031376570.1	WP_006819483.1	WP_006819483.1
190	3-oxoacyl-[acyl-carrier-protein] reductase FabG	fabG	244	93.6049	MRY16398_21320	WP_003036255.1	WP_006685074.1	WP_015367190.1	YP_004593465.1	YP_003613035.1	AMY66369.1	WP_044177566.1	WP_041851726.1	WP_013097120.1	WP_064549143.1	WP_047369863.1	WP_062777891.1	WP_041851726.1	WP_004131399.1	WP_004131399.1	YP_005226270.1	WP_002899294.1	WP_002899294.1	WP_062740924.1	WP_004131399.1	WP_002899294.1	WP_002899294.1	WP_010246337.1	WP_061062175.1	WP_014593428.1	WP_014593428.1	WP_009090862.1	WP_031376571.1	WP_021506405.1	WP_021506405.1	WP_065649593.1	WP_039333672.1	WP_034830697.1	WP_033750943.1	WP_008500795.1	WP_006118833.1	WP_006118833.1	WP_013357455.1	WP_033732256.1	WP_006819485.1	WP_006819485.1
191	acyl carrier protein	acpP	78	95.2951	MRY16398_21330	WP_000103754.1	WP_000103754.1	WP_000103754.1	YP_004593466.1	YP_003613034.1	AMY66368.1	WP_000103754.1	WP_000103754.1	WP_003857954.1	WP_000103754.1	WP_000103754.1	WP_000103754.1	WP_000103754.1	WP_000103754.1	WP_000103754.1	YP_005226271.1	WP_000103754.1	WP_000103754.1	WP_000103754.1	WP_000103754.1	WP_000103754.1	WP_000103754.1	WP_003849865.1	WP_003849865.1	WP_003849865.1	WP_003849865.1	WP_003849865.1	WP_003849865.1	WP_010617251.1	WP_010617251.1	WP_039383843.1	WP_007885774.1	WP_007885774.1	WP_025901771.1	WP_003857954.1	WP_003849865.1	WP_003849865.1	WP_003849865.1	WP_003849865.1	WP_000103754.1	WP_000103754.1
192	3-oxoacyl-[acyl-carrier-protein] synthase 2		413	92.6415	MRY16398_21340	WP_003036260.1	WP_038639753.1	WP_015705037.1	YP_004593467.1	YP_003613033.1	AMY66367.1	WP_044177564.1	WP_041851725.1	WP_028028098.1	WP_064549146.1	WP_047369864.1	WP_062777889.1	WP_041851725.1	WP_004849908.1	WP_004849908.1	YP_005226272.1	WP_002900666.1	WP_002900666.1	WP_062740927.1	WP_014838090.1	WP_012542241.1	WP_012542241.1	WP_022625869.1	WP_071888660.1	WP_013025368.1	WP_014606129.1	WP_009090861.1	WP_031376572.1	WP_031279267.1	WP_058769628.1	WP_065649592.1	WP_039333675.1	WP_034830699.1	WP_033750934.1	WP_024909028.1	WP_033737555.1	WP_033737555.1	WP_013357456.1	WP_033732257.1	WP_038258233.1	WP_038258233.1
193	PTS glucose transporter subunit IIBC		477	92.3707	MRY16398_21400	WP_003836725.1	WP_003036277.1	WP_015367184.1	YP_004593473.1	YP_003613027.1	AMY66361.1	WP_044177552.1	WP_041851719.1	WP_029881962.1	WP_064549167.1	WP_047369870.1	WP_062777878.1	WP_041851719.1	WP_014228844.1	WP_014228844.1	YP_005226278.1	WP_002900680.1	WP_004204570.1	WP_013366674.1	WP_014228844.1	WP_008805993.1	WP_008805993.1	WP_010669858.1	WP_061062181.1	WP_013025374.1	WP_013025374.1	WP_009090856.1	WP_031377250.1	WP_021506398.1	WP_058759479.1	WP_065649586.1	WP_039333688.1	WP_038647582.1	WP_033789518.1	WP_023311158.1	WP_006118840.1	WP_054634173.1	WP_013357462.1	WP_033732264.1	WP_006819493.1	WP_038258219.1
194	histidine triad nucleotide-binding protein		119	88.4439	MRY16398_21420	WP_003030826.1	WP_003030826.1	WP_015705043.1	YP_004593474.1	YP_003613025.1	AMY66360.1	WP_044177548.1	WP_041851717.1	WP_013097111.1	WP_064545797.1	WP_047369872.1	WP_062777624.1	WP_041851717.1	WP_047724093.1	WP_004849924.1	YP_005226279.1	WP_002900681.1	WP_004204571.1	WP_013366673.1	WP_004849924.1	WP_004204571.1	WP_004204571.1	WP_009090851.1	WP_061062184.1	WP_013025376.1	WP_013025376.1	WP_009090851.1	WP_031377253.1	WP_021506397.1	WP_058769633.1	WP_065649585.1	WP_039333694.1	WP_038647576.1	WP_033750906.1	WP_033145218.1	WP_006118842.1	WP_006118842.1	WP_013357465.1	WP_033732267.1	WP_038258216.1	WP_038258216.1
195	NADH dehydrogenase		434	86.9561	MRY16398_21480	WP_003846726.1	WP_038639829.1	WP_015367177.1	YP_004593481.1	YP_003613019.1	AMY66355.1	WP_044177538.1	WP_041851712.1	WP_013097105.1	WP_064545784.1	WP_047369876.1	WP_062777612.1	WP_071195436.1	WP_004849932.1	WP_004849932.1	YP_005226285.1	WP_002900778.1	WP_004204577.1	WP_013366667.1	WP_004849932.1	WP_008805997.1	WP_008805997.1	WP_031592482.1	WP_013357471.1	WP_013025382.1	WP_013025382.1	WP_009090841.1	WP_069728173.1	WP_031279261.1	WP_031279261.1	WP_065649580.1	WP_039333703.1	WP_038647564.1	WP_033789532.1	WP_023335290.1	WP_050504733.1	WP_072021680.1	WP_013357471.1	WP_013357471.1	WP_038258203.1	WP_038258203.1
196	hypothetical protein	ycfJ	179	87.839	MRY16398_21490	WP_003030814.1	WP_003030814.1	WP_048228651.1	YP_004593482.1	YP_003613018.1	AMY66354.1	WP_044177536.1	WP_041851711.1	WP_013097104.1	WP_074398785.1	WP_041851711.1	WP_073971190.1	WP_041851711.1	WP_004131424.1	WP_004131424.1	YP_005226286.1	WP_002900781.1	WP_002900781.1	WP_013366666.1	WP_014228850.1	WP_008805999.1	WP_008805999.1	WP_003849847.1	WP_061062188.1	WP_013025383.1	WP_013025383.1	WP_009090837.1	WP_031374471.1	WP_031279257.1	WP_031279257.1	WP_039383872.1	WP_034822117.1	WP_038650180.1	WP_033750889.1	WP_008500779.1	WP_033737545.1	WP_033737545.1	WP_033732285.1	WP_033732285.1	WP_038258201.1	WP_038258201.1
197	lipoprotein ABC transporter outer membrane-specific protein		399	87.4171	MRY16398_21550	WP_003030806.1	WP_038639847.1	WP_020079137.1	YP_004593488.1	YP_003613012.1	AMY66349.1	WP_071825850.1	WP_041851796.1	WP_013097098.1	WP_064549180.1	WP_047373249.1	WP_062777866.1	WP_071195477.1	WP_014838099.1	WP_014838099.1	YP_005226297.1	WP_004176566.1	WP_004204582.1	WP_013366658.1	WP_014838099.1	WP_012968566.1	WP_012968566.1	WP_039392496.1	WP_061062190.1	WP_014593442.1	WP_014593442.1	WP_009090834.1	WP_031374473.1	WP_021506387.1	WP_021506387.1	WP_065649578.1	WP_039330662.1	WP_038647558.1	WP_033789583.1	WP_032668182.1	WP_033737765.1	WP_033737765.1	WP_013357480.1	WP_013357480.1	WP_006819510.1	WP_038258177.1
198	two-component system response regulator PhoP		224	88.9415	MRY16398_21690	WP_003030783.1	WP_038643115.1	WP_015367146.1	YP_004593502.1	YP_003612996.1	AMY67208.1	WP_044172012.1	WP_041851692.1	WP_013097083.1	WP_064546348.1	WP_047369891.1	WP_062774850.1	WP_071195424.1	WP_004101181.1	WP_004101181.1	YP_005226313.1	WP_004150807.1	WP_004206636.1	WP_013366646.1	WP_004101181.1	WP_004150807.1	WP_004150807.1	WP_031593449.1	WP_061062200.1	WP_013025395.1	WP_013025395.1	WP_009090826.1	WP_031374483.1	WP_010617222.1	WP_010617222.1	WP_065649567.1	WP_039330649.1	WP_034822036.1	WP_033789602.1	WP_033146521.1	WP_033737538.1	WP_033737538.1	WP_003849836.1	WP_003849836.1	WP_006819528.1	WP_006819528.1
199	adenylosuccinate lyase	purB	456	92.3341	MRY16398_21700	WP_032949068.1	WP_038639900.1	WP_015367145.1	YP_004593503.1	YP_003612995.1	AMY66336.1	WP_044177494.1	WP_041851691.1	WP_029881974.1	WP_064546345.1	WP_041851691.1	WP_062774848.1	WP_041851691.1	WP_004131470.1	WP_014228873.1	YP_005226316.1	WP_004176557.1	WP_004150804.1	WP_013366645.1	WP_014228873.1	WP_012968556.1	WP_040975716.1	WP_010246268.1	WP_061062201.1	WP_013025396.1	WP_014606117.1	WP_046101612.1	WP_069729175.1	WP_021506377.1	WP_021506377.1	WP_065649566.1	WP_039330648.1	WP_038647546.1	WP_033789603.1	WP_008500757.1	WP_033737537.1	WP_039341046.1	WP_013357491.1	WP_033732294.1	WP_006819529.1	WP_006819529.1
200	tRNA-specific 2-thiouridylase MnmA	mnmA	368	91.6341	MRY16398_21720	WP_008784445.1	WP_071888125.1	WP_071844481.1	YP_004593505.1	YP_003612993.1	AMY66334.1	WP_044177488.1	WP_041851689.1	WP_029881975.1	WP_064546342.1	WP_047369893.1	WP_073971123.1	WP_047369893.1	WP_071846123.1	WP_029946913.1	YP_005226318.1	WP_050767838.1	WP_004150803.1	WP_062740973.1	WP_004849976.1	WP_008806029.1	WP_008806029.1	WP_069026079.1	WP_061062202.1	WP_014606115.1	WP_014606115.1	WP_046101613.1	WP_046288385.1	WP_071813573.1	WP_021506375.1	WP_065649564.1	WP_039330644.1	WP_038647542.1	WP_033789605.1	WP_069302653.1	WP_033737535.1	WP_033737535.1	WP_013357493.1	WP_033732296.1	WP_006819531.1	WP_006819531.1
201	isocitrate dehydrogenase [NADP]		416	94.8	MRY16398_21770	WP_003841892.1	WP_038639915.1	WP_015705065.1	YP_004593508.1	YP_003612990.1	AMY66331.1	WP_044177474.1	WP_041851685.1	WP_013097077.1	WP_064546336.1	WP_047369897.1	WP_062774826.1	WP_041851685.1	WP_004131480.1	WP_004131480.1	YP_005226321.1	WP_004150800.1	WP_004206641.1	WP_013366640.1	WP_070082909.1	WP_008806032.1	WP_008806032.1	WP_010246256.1	WP_013357495.1	WP_013025401.1	WP_013025401.1	WP_009090813.1	WP_046288384.1	WP_010617214.1	WP_010617214.1	WP_039383903.1	WP_039330638.1	WP_038647536.1	WP_033789611.1	WP_032657958.1	WP_033737532.1	WP_033737532.1	WP_013357495.1	WP_013357495.1	WP_006819534.1	WP_038258153.1
202	hypothetical protein	yeaG	644	96.7268	MRY16398_22010	WP_003030707.1	WP_038640044.1	WP_015366145.1	YP_004594529.1	YP_003612971.1	AMY66316.1	WP_044177414.1	WP_041851665.1	WP_013097060.1	WP_064546251.1	WP_047369918.1	WP_062774751.1	WP_041851665.1	WP_004121478.1	WP_004121478.1	YP_005226376.1	WP_002901234.1	WP_004203779.1	WP_013366602.1	WP_004121478.1	WP_008807632.1	WP_008807632.1	WP_010260606.1	WP_061062614.1	WP_013025991.1	WP_014593835.1	WP_009089877.1	WP_031374605.1	WP_021510057.1	WP_021510057.1	WP_065649162.1	WP_039335460.1	WP_038646623.1	WP_033746670.1	WP_008500713.1	WP_006119423.1	WP_006119423.1	WP_003852739.1	WP_003852739.1	WP_006819569.1	WP_006819569.1
203	glyceraldehyde-3-phosphate dehydrogenase		331	92.2683	MRY16398_22050	WP_044700033.1	WP_003030697.1	WP_004203784.1	YP_004594526.1	YP_003612962.1	AMY66313.1	WP_044177403.1	WP_041851661.1	WP_013097053.1	WP_064546246.1	WP_047369922.1	WP_062774744.1	WP_041851661.1	WP_004138295.1	WP_004138295.1	YP_005226380.1	WP_002901243.1	WP_004203784.1	WP_013366599.1	WP_004138295.1	WP_008807628.1	WP_008807628.1	WP_003852747.1	WP_013358063.1	WP_014593833.1	WP_014593833.1	WP_046101933.1	WP_069728542.1	WP_021510061.1	WP_021510061.1	WP_065649166.1	WP_039335472.1	WP_034828788.1	WP_033791193.1	WP_023311257.1	WP_006119418.1	WP_006119418.1	WP_013358063.1	WP_013358063.1	WP_006819573.1	WP_006819573.1
204	L-asparaginase 1	ansA	338	91.061	MRY16398_22090	WP_003030673.1	WP_038640081.1	WP_015366152.1	YP_004594521.1	YP_003612957.1	AMY66309.1	WP_044177392.1	WP_041851657.1	WP_013097048.1	WP_064546231.1	WP_047369934.1	WP_062774728.1	WP_041851657.1	WP_004850037.1	WP_042944927.1	YP_005226395.1	WP_004176535.1	WP_004203791.1	WP_013366595.1	WP_004850037.1	WP_008807624.1	WP_008807624.1	WP_010260629.1	WP_033783270.1	WP_013025982.1	WP_013025982.1	WP_009089890.1	WP_046288282.1	WP_021510065.1	WP_058757717.1	WP_065649170.1	WP_039335481.1	WP_038646633.1	WP_033791185.1	WP_008500705.1	WP_033741878.1	WP_033741878.1	WP_033783270.1	WP_033732850.1	WP_006819586.1	WP_006819586.1
205	threonine--tRNA ligase	thrS	642	94.5073	MRY16398_23030	WP_003832572.1	WP_032939806.1	WP_015367045.1	YP_004593585.1	YP_003612913.1	AMY66273.1	WP_044177298.1	WP_041851605.1	WP_013097005.1	WP_064545116.1	WP_047369987.1	WP_062778993.1	WP_041851605.1	WP_004102966.1	WP_004102966.1	YP_005227472.1	WP_002910026.1	WP_004203139.1	WP_013366082.1	WP_004102966.1	WP_008804433.1	WP_008804433.1	WP_010245687.1	WP_061062333.1	WP_013025576.1	WP_014593593.1	WP_009090537.1	WP_031375690.1	WP_021506250.1	WP_021506250.1	WP_065649490.1	WP_039335731.1	WP_038647340.1	WP_033789801.1	WP_008500657.1	WP_006118953.1	WP_006118953.1	WP_013357680.1	WP_033732470.1	WP_038257065.1	WP_038257065.1
206	phenylalanine--tRNA ligase alpha subunit	pheS	327	95.5854	MRY16398_23070	WP_003832580.1	WP_038640179.1	WP_015367044.1	YP_004593589.1	YP_003612908.1	AMY66269.1	WP_044177294.1	WP_041851604.1	WP_013097003.1	WP_064545118.1	WP_047369988.1	WP_062778996.1	WP_041851604.1	WP_004851795.1	WP_004851795.1	YP_005227469.1	WP_002909105.1	WP_002909105.1	WP_013366085.1	WP_004851795.1	WP_012967833.1	WP_008804435.1	WP_010245680.1	WP_013357682.1	WP_013025578.1	WP_013025578.1	WP_009090534.1	WP_031375692.1	WP_021506248.1	WP_021506248.1	WP_065649489.1	WP_039335741.1	WP_038647337.1	WP_033747521.1	WP_069302680.1	WP_033741123.1	WP_033741123.1	WP_013357682.1	WP_033732472.1	WP_038257072.1	WP_038257072.1
207	phenylalanine--tRNA ligase beta subunit	pheT	795	87.6951	MRY16398_23080	WP_003030574.1	WP_038640181.1	WP_032711430.1	YP_004593590.1	YP_003612907.1	AMY66268.1	WP_044177291.1	WP_041851603.1	WP_029882014.1	WP_064545120.1	WP_047369989.1	WP_062778998.1	WP_071195366.1	WP_032749902.1	WP_042945355.1	YP_005227468.1	WP_002909101.1	WP_004203136.1	WP_013366086.1	WP_032694069.1	WP_012967834.1	WP_016161312.1	WP_069026156.1	WP_061062334.1	WP_013025579.1	WP_014593594.1	WP_046101720.1	WP_069728222.1	WP_021506247.1	WP_058769690.1	WP_065649488.1	WP_039335743.1	WP_038647335.1	WP_033789804.1	WP_058840787.1	WP_033741125.1	WP_054633902.1	WP_013357683.1	WP_033732474.1	WP_006820204.1	WP_006820204.1
208	integration host factor subunit alpha	ihfA	99	96.5732	MRY16398_23090	WP_003030571.1	WP_003030571.1	WP_015367042.1	YP_004593591.1	YP_003612906.1	AMY66267.1	WP_006820203.1	WP_006820203.1	WP_013097001.1	WP_003030571.1	WP_006820203.1	WP_003030571.1	WP_006820203.1	WP_004851790.1	WP_004851790.1	YP_005227467.1	WP_002909098.1	WP_002909098.1	WP_006820203.1	WP_004851790.1	WP_002909098.1	WP_002909098.1	WP_003853259.1	WP_003853259.1	WP_006118960.1	WP_006118960.1	WP_003853259.1	WP_003853259.1	WP_021506246.1	WP_021506246.1	WP_021506246.1	WP_007892687.1	WP_007892687.1	WP_033747517.1	WP_003857805.1	WP_006118960.1	WP_006118960.1	WP_003853259.1	WP_003853259.1	WP_006820203.1	WP_006820203.1
209	phosphoenolpyruvate synthase		792	88.2829	MRY16398_23180	WP_003030548.1	WP_038640216.1	WP_015367026.1	YP_004593606.1	YP_003612884.1	AMY66249.1	WP_044177265.1	WP_041851594.1	WP_013096979.1	WP_064545135.1	WP_047369998.1	WP_062779079.1	WP_041851594.1	WP_047723648.1	WP_014229722.1	YP_005227452.1	WP_002909055.1	WP_004203115.1	WP_062741294.1	WP_014229722.1	WP_012967845.1	WP_012541376.1	WP_069026161.1	WP_061062341.1	WP_013025589.1	WP_013025589.1	WP_046101727.1	WP_069728226.1	WP_031279179.1	WP_031279179.1	WP_065649479.1	WP_039335763.1	WP_038647320.1	WP_033789816.1	WP_023311316.1	WP_033741141.1	WP_033741141.1	WP_013357692.1	WP_033732481.1	WP_006820186.1	WP_006820186.1
210	Fe-S cluster assembly protein SufB		494	89.6122	MRY16398_23310	WP_003836585.1	WP_038640262.1	WP_015705129.1	YP_004593616.1	YP_003612861.1	AMY66237.1	WP_044177216.1	WP_041851581.1	WP_013096956.1	WP_064545855.1	WP_047370010.1	WP_062779547.1	WP_041851581.1	WP_014229711.1	WP_014229711.1	YP_005227425.1	WP_015874901.1	WP_004203087.1	WP_062741290.1	WP_014229711.1	WP_008804465.1	WP_008804465.1	WP_003853227.1	WP_061062342.1	WP_013025594.1	WP_013025594.1	WP_046101730.1	WP_031375705.1	WP_021506232.1	WP_021506232.1	WP_065649475.1	WP_039335774.1	WP_038647310.1	WP_033747483.1	WP_023335409.1	WP_033741147.1	WP_033741147.1	WP_013357696.1	WP_013357696.1	WP_006820171.1	WP_038257218.1
211	ABC transporter ATP-binding protein	sufC	248	90.9512	MRY16398_23320	WP_044699970.1	WP_038640264.1	WP_015367012.1	YP_004593617.1	YP_003612860.1	AMY66236.1	WP_044177213.1	WP_041851580.1	WP_013096955.1	WP_064545853.1	WP_047370011.1	WP_062779549.1	WP_071195354.1	WP_004851743.1	WP_042945348.1	YP_005227424.1	WP_002908876.1	WP_004203085.1	WP_013366112.1	WP_004851743.1	WP_004184415.1	WP_004184415.1	WP_010245631.1	WP_013357697.1	WP_013025595.1	WP_013025595.1	WP_009090499.1	WP_031375706.1	WP_021506231.1	WP_021506231.1	WP_039384106.1	WP_039335776.1	WP_034821684.1	WP_033789824.1	WP_033145303.1	WP_006118973.1	WP_006118973.1	WP_013357697.1	WP_013357697.1	WP_006820170.1	WP_038257221.1
212	murein lipoprotein		78	95.7659	MRY16398_23370	WP_003029373.1	WP_003029373.1	WP_002908860.1	YP_004593622.1	YP_003612855.1	AMY66232.1	WP_007374746.1	WP_007374746.1	WP_001082307.1	WP_002908860.1	WP_007374746.1	WP_062779559.1	WP_007374746.1	WP_003029373.1	WP_003029373.1	YP_005227419.1	WP_002908860.1	WP_002908860.1	WP_002908860.1	WP_003029373.1	WP_007374746.1	WP_007374746.1	WP_003853216.1	WP_009090492.1	WP_006118977.1	WP_006118977.1	WP_009090492.1	WP_006118977.1	WP_007374746.1	WP_007374746.1	WP_039384115.1	WP_007374746.1	WP_007374746.1	WP_007374746.1	WP_010430241.1	WP_006118977.1	WP_006118977.1	WP_009090492.1	WP_009090492.1	WP_001082307.1	WP_001082307.1
213	HTH-type transcriptional repressor PurR	purR	341	89.9512	MRY16398_23480	WP_003029211.1	WP_038640368.1	WP_015366884.1	YP_004593745.1	YP_003612833.1	AMY66212.1	WP_044177180.1	WP_041851565.1	WP_013096929.1	WP_064545731.1	WP_047370027.1	WP_062776767.1	WP_041851565.1	WP_004851481.1	WP_004851481.1	YP_005227278.1	WP_002907778.1	WP_004202888.1	WP_062741258.1	WP_004851481.1	WP_004202888.1	WP_004202888.1	WP_010245595.1	WP_013357708.1	WP_014605954.1	WP_014605954.1	WP_009090485.1	WP_031375714.1	WP_021506220.1	WP_021506220.1	WP_065649464.1	WP_039335801.1	WP_038647288.1	WP_033789836.1	WP_023335431.1	WP_006118983.1	WP_006118983.1	WP_013357708.1	WP_013357708.1	WP_006820129.1	WP_006820129.1
214	glutaredoxin	ydhD	115	93.3512	MRY16398_23520	WP_044699904.1	WP_003832760.1	WP_015366878.1	YP_004593750.1	YP_003612828.1	AMY66208.1	WP_044177168.1	WP_041851561.1	WP_003832760.1	WP_035896299.1	WP_041851561.1	WP_035896299.1	WP_041851561.1	WP_004102692.1	WP_004102692.1	YP_005227273.1	WP_002907768.1	WP_002907768.1	WP_013366166.1	WP_004102692.1	WP_002907768.1	WP_002907768.1	WP_003850284.1	WP_061062351.1	WP_014605953.1	WP_014605953.1	WP_009090481.1	WP_031375716.1	WP_021506217.1	WP_021506217.1	WP_065649462.1	WP_039335805.1	WP_038647284.1	WP_033747450.1	WP_003832760.1	WP_006118985.1	WP_006118985.1	WP_009090481.1	WP_003850284.1	WP_006820121.1	WP_006820121.1
215	tyrosine--tRNA ligase	tyrS	424	92.8488	MRY16398_23680	WP_003029168.1	WP_038640399.1	WP_015366861.1	YP_004593767.1	YP_003612811.1	AMY66193.1	WP_044177113.1	WP_041851545.1	WP_014831636.1	WP_064545698.1	WP_047370046.1	WP_062776807.1	WP_071195336.1	WP_004851444.1	WP_004851444.1	YP_005227254.1	WP_014907489.1	WP_072096557.1	WP_013366183.1	WP_032692908.1	WP_012968045.1	WP_012968045.1	WP_010245429.1	WP_061062384.1	WP_014605927.1	WP_014605927.1	WP_009090365.1	WP_069728249.1	WP_031279161.1	WP_058769710.1	WP_065649451.1	WP_039334182.1	WP_038647256.1	WP_033789864.1	WP_073001167.1	WP_033741218.1	WP_039340530.1	WP_013357760.1	WP_033732557.1	WP_040903582.1	WP_038257327.1
216	endonuclease III	nth	211	89.861	MRY16398_23720	WP_003029161.1	WP_038640407.1	WP_015705230.1	YP_004593772.1	YP_003612807.1	AMY66190.1	WP_044177079.1	WP_041851541.1	WP_020688297.1	WP_064545690.1	WP_047370049.1	WP_062776815.1	WP_041851541.1	WP_004851438.1	WP_004851438.1	YP_005227249.1	WP_002907734.1	WP_004202854.1	WP_013366187.1	WP_004851438.1	WP_008804641.1	WP_008804641.1	WP_031591465.1	WP_061062392.1	WP_013025657.1	WP_013025657.1	WP_046101766.1	WP_031377352.1	WP_021506194.1	WP_058769714.1	WP_065649446.1	WP_039336861.1	WP_038647237.1	WP_033789873.1	WP_008500570.1	WP_006119017.1	WP_006119017.1	WP_003849001.1	WP_033732567.1	WP_006820100.1	WP_038257337.1
217	electron transport complex subunit RsxA	rsxA	193	90.2878	MRY16398_23780	WP_003029144.1	WP_003029144.1	WP_015366851.1	YP_004593778.1	YP_003612801.1	AMY66184.1	WP_044177022.1	WP_041851535.1	WP_013096898.1	WP_064545680.1	WP_041851535.1	WP_062776827.1	WP_041851535.1	WP_004102633.1	WP_004102633.1	YP_005227242.1	WP_002907658.1	WP_002907658.1	WP_013366193.1	WP_004102633.1	WP_002907658.1	WP_002907658.1	WP_003853423.1	WP_061062396.1	WP_013025663.1	WP_013025663.1	WP_003853423.1	WP_031377346.1	WP_021506188.1	WP_010618951.1	WP_065649440.1	WP_039331012.1	WP_034827413.1	WP_033747388.1	WP_014883581.1	WP_013025663.1	WP_013025663.1	WP_003853423.1	WP_003853423.1	WP_006820094.1	WP_006820094.1
218	fumarate hydratase class II	fumC	466	87.7512	MRY16398_23880	WP_044699880.1	WP_038640450.1	WP_045412423.1	YP_004593800.1	YP_003612770.1	AMY65772.1	WP_044176892.1	WP_041851525.1	WP_029882783.1	WP_064545644.1	WP_047370062.1	WP_062776855.1	WP_071195328.1	WP_025105818.1	WP_042945285.1	YP_005226721.1	WP_002903315.1	WP_004887066.1	WP_062741230.1	WP_032692796.1	WP_012968339.1	WP_012541897.1	WP_069026196.1	WP_061062412.1	WP_013025710.1	WP_013025710.1	WP_009090312.1	WP_046288337.1	WP_021506162.1	WP_058769729.1	WP_065649423.1	WP_039333599.1	WP_038647193.1	WP_033789937.1	WP_069302713.1	WP_006119076.1	WP_006119076.1	WP_013357789.1	WP_033732597.1	WP_040903578.1	WP_038257392.1
219	universal stress protein E		316	85.4512	MRY16398_24010	WP_003840808.1	WP_038640838.1	WP_015366817.1	YP_004593812.1	YP_003612758.1	AMY65782.1	WP_044176777.1	WP_041851512.1	WP_013096866.1	WP_064545613.1	WP_047370076.1	WP_062773693.1	WP_071195317.1	WP_004851366.1	WP_004851366.1	YP_005226736.1	WP_002903391.1	WP_004887033.1	WP_013366237.1	WP_032692801.1	WP_008805063.1	WP_008805063.1	WP_039389179.1	WP_013357947.1	WP_013025870.1	WP_013025870.1	WP_046101879.1	WP_031376767.1	WP_021506107.1	WP_058769760.1	WP_065649319.1	WP_039334341.1	WP_034830915.1	WP_033790113.1	WP_023335478.1	WP_006119247.1	WP_006119247.1	WP_013357947.1	WP_013357947.1	WP_006820069.1	WP_006820069.1
220	fumarate and nitrate reduction regulatory protein	fnr	250	95.6976	MRY16398_24020	WP_029139553.1	WP_029139553.1	WP_004862555.1	YP_004593813.1	YP_003612756.1	AMY65784.1	WP_044176765.1	WP_041851511.1	WP_006174991.1	WP_052283426.1	WP_041851511.1	WP_052283426.1	WP_041851511.1	WP_004851364.1	WP_004851364.1	YP_005226737.1	WP_002903394.1	WP_004887031.1	WP_044611950.1	WP_004851364.1	WP_002903394.1	WP_002903394.1	WP_010244686.1	WP_010244686.1	WP_013025869.1	WP_013025869.1	WP_009090088.1	WP_009090088.1	WP_031279133.1	WP_031279133.1	WP_065649320.1	WP_039334343.1	WP_034830913.1	WP_033747095.1	WP_006174991.1	WP_006119246.1	WP_006119246.1	WP_010244686.1	WP_010244686.1	WP_038257423.1	WP_038257423.1
221	NAD(P)-dependent oxidoreductase		249	87.7561	MRY16398_26860	WP_003032398.1	WP_038640530.1	WP_015366753.1	YP_004593876.1	YP_003612668.1	AMY65842.1	WP_044176401.1	WP_039078881.1	WP_029882828.1	WP_064545337.1	WP_047370190.1	WP_062773415.1	WP_071194294.1	WP_004851244.1	WP_004851244.1	YP_005226802.1	WP_002903733.1	WP_004206024.1	WP_062741187.1	WP_004851244.1	WP_008805005.1	WP_008805005.1	WP_010244822.1	WP_033733008.1	WP_014605789.1	WP_014605789.1	WP_009090152.1	WP_031376728.1	WP_010618462.1	WP_010618462.1	WP_065649347.1	WP_039336147.1	WP_038646916.1	WP_033790053.1	WP_023292548.1	WP_033742210.1	WP_033742210.1	WP_013357902.1	WP_033733008.1	WP_006819980.1	WP_006819980.1
222	lactate dehydrogenase		329	85.5976	MRY16398_30030	WP_003020354.1	WP_038640813.1	WP_015366323.1	YP_004594301.1	YP_003612662.1	AMY65848.1	WP_044175384.1	WP_039076972.1	WP_013096773.1	WP_064545805.1	WP_047370442.1	WP_062777630.1	WP_039076972.1	WP_004112629.1	WP_004112629.1	YP_005226656.1	WP_002902515.1	WP_004204014.1	WP_013366418.1	WP_004112629.1	WP_008805143.1	WP_008805143.1	WP_010244644.1	WP_061062540.1	WP_015700235.1	WP_014605766.1	WP_009090054.1	WP_069728367.1	WP_021506123.1	WP_058769753.1	WP_065649306.1	WP_039333464.1	WP_038646822.1	WP_033790144.1	WP_058840686.1	WP_033741775.1	WP_006119268.1	WP_013357963.1	WP_013357963.1	WP_006819800.1	WP_006819800.1
223	phage shock protein A		222	89.3	MRY16398_30290	WP_003020532.1	WP_003020532.1	WP_047739606.1	YP_004594361.1	YP_003612283.1	AMY66147.1	WP_044175204.1	WP_039076953.1	WP_013096403.1	WP_064545946.1	WP_047370465.1	WP_062777678.1	WP_039076953.1	WP_004121203.1	WP_004121203.1	YP_005226509.1	WP_002901908.1	WP_004203910.1	WP_013366476.1	WP_004121203.1	WP_004203910.1	WP_004203910.1	WP_031591548.1	WP_013357983.1	WP_014605758.1	WP_014605758.1	WP_009090020.1	WP_069728377.1	WP_021506139.1	WP_021506139.1	WP_065649294.1	WP_039333501.1	WP_038646734.1	WP_033790216.1	WP_064672643.1	WP_006119300.1	WP_006119300.1	WP_013357983.1	WP_013357983.1	WP_006819742.1	WP_006819742.1
224	enoyl-[acyl-carrier-protein] reductase [NADH]	fabI	262	91.5976	MRY16398_30370	WP_003020565.1	WP_038640941.1	WP_015366239.1	YP_004594438.1	YP_003612264.1	AMY66155.1	WP_044175149.1	WP_039076945.1	WP_013096384.1	WP_064545965.1	WP_039076945.1	WP_062777696.1	WP_039076945.1	WP_004121225.1	WP_004121225.1	YP_005226494.1	WP_004140277.1	WP_004203888.1	WP_062741083.1	WP_004121225.1	WP_008807797.1	WP_008807797.1	WP_010244547.1	WP_010244547.1	WP_014605755.1	WP_014605755.1	WP_009090006.1	WP_031377776.1	WP_021505963.1	WP_021505963.1	WP_039384517.1	WP_007892455.1	WP_007892455.1	WP_033746867.1	WP_003856831.1	WP_006119311.1	WP_006119311.1	WP_010244547.1	WP_010244547.1	WP_006819733.1	WP_006819733.1
225	LysR family transcriptional regulator CysB	cysB	324	95.9756	MRY16398_30540	WP_032935573.1	WP_038640962.1	WP_015705738.1	YP_004594452.1	YP_003612246.1	AMY66169.1	WP_044175112.1	WP_039076931.1	WP_006175683.1	WP_035892921.1	WP_039076931.1	WP_062774627.1	WP_039076931.1	WP_004121248.1	WP_004121248.1	YP_005226476.1	WP_002901772.1	WP_004203875.1	WP_013366500.1	WP_004121248.1	WP_008807786.1	WP_008807786.1	WP_003853865.1	WP_013358012.1	WP_013025932.1	WP_013025932.1	WP_009089966.1	WP_009089966.1	WP_021510116.1	WP_021510116.1	WP_039384577.1	WP_034821485.1	WP_034821485.1	WP_033746805.1	WP_008502814.1	WP_033741825.1	WP_033741825.1	WP_013358012.1	WP_013358012.1	WP_006819715.1	WP_006819715.1
226	DNA topoisomerase 1	topA	865	87.6537	MRY16398_30550	WP_046155113.1	WP_038640964.1	WP_015366223.1	YP_004594453.1	YP_003612245.1	AMY66170.1	WP_044175108.1	WP_039076930.1	WP_029883572.1	WP_064546022.1	WP_047370484.1	WP_062774628.1	WP_039076930.1	WP_032749439.1	WP_042944939.1	YP_005226475.1	WP_002901763.1	WP_004203874.1	WP_062741074.1	WP_014229012.1	WP_012968444.1	WP_008807785.1	WP_031591590.1	WP_061062577.1	WP_013025933.1	WP_013025933.1	WP_046101912.1	WP_069728528.1	WP_021510115.1	WP_058771276.1	WP_065649269.1	WP_039334683.1	WP_038646692.1	WP_033790335.1	WP_047651111.1	WP_033741827.1	WP_006119337.1	WP_013358013.1	WP_013358013.1	WP_038257868.1	WP_038257868.1
227	tryptophan synthase beta chain	trpB	397	94.4659	MRY16398_30660	WP_044700164.1	WP_038640982.1	WP_015366207.1	YP_004594468.1	YP_003612233.1	AMY65745.1	WP_044174980.1	WP_039076919.1	WP_013096356.1	WP_064546044.1	WP_047370500.1	WP_062774651.1	WP_071194077.1	WP_032749462.1	WP_014229004.1	YP_005226460.1	WP_004148107.1	WP_004203860.1	WP_013366512.1	WP_014229004.1	WP_012968449.1	WP_012542059.1	WP_010244436.1	WP_061062587.1	WP_013025946.1	WP_013025946.1	WP_046101917.1	WP_031374564.1	WP_021510101.1	WP_058758632.1	WP_065649256.1	WP_039334646.1	WP_038646672.1	WP_033790352.1	WP_064672653.1	WP_033741842.1	WP_033741842.1	WP_013358026.1	WP_033732822.1	WP_006819689.1	WP_006819689.1
228	cardiolipin synthase A	clsA	486	91.9049	MRY16398_30780	WP_003020687.1	WP_038641094.1	WP_015367063.1	YP_004593578.1	YP_003612151.1	AMY65723.1	WP_044174945.1	WP_039076985.1	WP_020690926.1	WP_064545045.1	WP_047370512.1	WP_062778965.1	WP_071194308.1	WP_009653730.1	WP_009653730.1	YP_005227484.1	WP_002910077.1	WP_004203158.1	WP_013366074.1	WP_009653730.1	WP_008804416.1	WP_008804416.1	WP_010244396.1	WP_061062594.1	WP_013025958.1	WP_013025958.1	WP_009089916.1	WP_031374577.1	WP_021510090.1	WP_021510090.1	WP_039384637.1	WP_039334624.1	WP_034828843.1	WP_033790366.1	WP_029741729.1	WP_033741857.1	WP_054633690.1	WP_013358038.1	WP_033732830.1	WP_006820216.1	WP_006820216.1
229	UPF0263 protein		109	91.7	MRY16398_30790	WP_003020691.1	WP_003020691.1	WP_015367064.1	YP_004593577.1	YP_003612150.1	AMY65722.1	WP_044174943.1	WP_039076909.1	WP_013096276.1	WP_064545044.1	WP_047370513.1	WP_062778962.1	WP_039076909.1	WP_004103097.1	WP_042945359.1	YP_005227485.1	WP_002910079.1	WP_002910079.1	WP_013366073.1	WP_004103097.1	WP_002910079.1	WP_002910079.1	WP_003853921.1	WP_003853921.1	WP_013025959.1	WP_013025959.1	WP_009089915.1	WP_031374578.1	WP_021510089.1	WP_021510089.1	WP_065650461.1	WP_007892386.1	WP_034828841.1	WP_033746744.1	WP_006810881.1	WP_006119371.1	WP_006119371.1	WP_003853921.1	WP_003853921.1	WP_006820217.1	WP_006820217.1
230	oligopeptide ABC transporter ATP-binding protein OppF		334	94.3878	MRY16398_30800	WP_003020696.1	WP_006684288.1	WP_015367066.1	YP_004593575.1	YP_003612148.1	AMY65721.1	WP_044174940.1	WP_039079158.1	WP_020690924.1	WP_064545040.1	WP_047370514.1	WP_062778956.1	WP_039079158.1	WP_004851821.1	WP_042945361.1	YP_005227487.1	WP_002910083.1	WP_002910083.1	WP_013366071.1	WP_004851821.1	WP_008804414.1	WP_008804414.1	WP_010244389.1	WP_061062595.1	WP_013025960.1	WP_013025960.1	WP_009089913.1	WP_069728535.1	WP_021510088.1	WP_058771263.1	WP_065649190.1	WP_039334618.1	WP_034828839.1	WP_033746742.1	WP_023312094.1	WP_033741859.1	WP_039343011.1	WP_013358039.1	WP_013358039.1	WP_006820219.1	WP_006820219.1
231	peptide ABC transporter permease		302	91.7415	MRY16398_30820	WP_003020701.1	WP_008784950.1	WP_015367068.1	YP_004593573.1	YP_003612146.1	AMY65719.1	WP_044174931.1	WP_039079160.1	WP_013096272.1	WP_064545037.1	WP_047370516.1	WP_062778950.1	WP_039079160.1	WP_004121697.1	WP_004121697.1	YP_005227489.1	WP_004145396.1	WP_004203161.1	WP_013366069.1	WP_032694076.1	WP_004145396.1	WP_004145396.1	WP_031593133.1	WP_061062597.1	WP_013025962.1	WP_013025962.1	WP_046101922.1	WP_031374580.1	WP_021510086.1	WP_021510086.1	WP_065649188.1	WP_039334614.1	WP_038646658.1	WP_033790370.1	WP_023312096.1	WP_006119376.1	WP_006119376.1	WP_013358041.1	WP_033732832.1	WP_006820221.1	WP_006820221.1
232	peptide ABC transporter permease		306	92.222	MRY16398_30830	WP_003020708.1	WP_003020708.1	WP_015367069.1	YP_004593572.1	YP_003612145.1	AMY65718.1	WP_044174928.1	WP_039079161.1	WP_013096271.1	WP_064545035.1	WP_047370517.1	WP_062778947.1	WP_039079161.1	WP_004851825.1	WP_004851825.1	YP_005227490.1	WP_002910089.1	WP_002910089.1	WP_013366068.1	WP_004851825.1	WP_002910089.1	WP_002910089.1	WP_010244379.1	WP_061062598.1	WP_013025963.1	WP_013025963.1	WP_009089910.1	WP_031374581.1	WP_021510085.1	WP_021510085.1	WP_065649187.1	WP_039334612.1	WP_038646657.1	WP_033790372.1	WP_008502786.1	WP_006119378.1	WP_006119378.1	WP_013358042.1	WP_033732833.1	WP_006820222.1	WP_038257054.1
233	UPF0056 inner membrane protein		215	88.6195	MRY16398_30850	WP_003020714.1	WP_038643209.1	WP_015367071.1	YP_004593570.1	YP_003612143.1	AMY65716.1	WP_044174916.1	WP_039079163.1	WP_020690921.1	WP_064545030.1	WP_047370519.1	WP_062778941.1	WP_039079163.1	WP_004851832.1	WP_004851832.1	YP_005227493.1	WP_002910095.1	WP_002910095.1	WP_013366066.1	WP_004851832.1	WP_008804412.1	WP_008804412.1	WP_010244367.1	WP_013358045.1	WP_013025965.1	WP_013025965.1	WP_009089907.1	WP_031374584.1	WP_031280216.1	WP_031280216.1	WP_065649185.1	WP_039334607.1	WP_038646654.1	WP_033790389.1	WP_023312098.1	WP_033741862.1	WP_006119393.1	WP_013358045.1	WP_013358045.1	WP_006820225.1	WP_006820225.1
234	aldehyde-alcohol dehydrogenase		893	92.4244	MRY16398_30860	WP_003020717.1	WP_038641104.1	WP_015705105.1	YP_004593569.1	YP_003612142.1	AMY65715.1	WP_044174907.1	WP_039079164.1	WP_013096268.1	WP_064545028.1	WP_047370520.1	WP_062778938.1	WP_071194070.1	WP_004132197.1	WP_014229738.1	YP_005227495.1	WP_002910097.1	WP_004203165.1	WP_013366065.1	WP_014229738.1	WP_008804411.1	WP_008804411.1	WP_069026350.1	WP_061062600.1	WP_013025966.1	WP_014605721.1	WP_046101924.1	WP_031374585.1	WP_021510081.1	WP_058771261.1	WP_065649184.1	WP_039334604.1	WP_038646653.1	WP_033790378.1	WP_023312099.1	WP_033741863.1	WP_054633688.1	WP_013358047.1	WP_033732835.1	WP_006820227.1	WP_006820227.1
235	UTP--glucose-1-phosphate uridylyltransferase	galU	303	89.2171	MRY16398_30890	WP_003020727.1	WP_038641107.1	WP_047739871.1	YP_004593566.1	YP_003612139.1	AMY65712.1	WP_044174876.1	WP_039079167.1	WP_029883446.1	WP_064545009.1	WP_047370522.1	WP_062778932.1	WP_039079167.1	WP_025108234.1	WP_004851836.1	YP_005227499.1	WP_002910105.1	WP_004203168.1	WP_013366062.1	WP_004851836.1	WP_008804409.1	WP_008804409.1	WP_031593142.1	WP_013358052.1	WP_014593827.1	WP_014593827.1	WP_009089901.1	WP_031374590.1	WP_021510076.1	WP_021510076.1	WP_039384664.1	WP_034828817.1	WP_034828817.1	WP_033746712.1	WP_008502780.1	WP_006119401.1	WP_006119401.1	WP_013358052.1	WP_033732839.1	WP_006820231.1	WP_038257047.1
236	formyltetrahydrofolate deformylase	purU	280	91.3829	MRY16398_30930	WP_003020737.1	WP_006684274.1	WP_015705100.1	YP_004593562.1	YP_003612135.1	AMY65710.1	WP_044174847.1	WP_039079171.1	WP_013096262.1	WP_064545001.1	WP_047370526.1	WP_062779891.1	WP_039079171.1	WP_004121732.1	WP_004121732.1	YP_005227503.1	WP_004151854.1	WP_004203178.1	WP_013366058.1	WP_004121732.1	WP_004203178.1	WP_004203178.1	WP_003852258.1	WP_003852258.1	WP_013025975.1	WP_013025975.1	WP_009089897.1	WP_031374594.1	WP_031280214.1	WP_031280214.1	WP_065649176.1	WP_039334733.1	WP_034828882.1	WP_033791175.1	WP_023312104.1	WP_006119405.1	WP_006119405.1	WP_003852258.1	WP_003852258.1	WP_006820235.1	WP_006820235.1
237	2-dehydro-3-deoxyphosphooctonate aldolase	kdsA	284	93.0049	MRY16398_31200	WP_003020772.1	WP_038641145.1	WP_015367105.1	YP_004593540.1	YP_003612109.1	AMY65695.1	WP_044174713.1	WP_039079195.1	WP_013096237.1	WP_064544969.1	WP_047370549.1	WP_062778744.1	WP_071194054.1	WP_004851877.1	WP_004851877.1	YP_005227529.1	WP_002910393.1	WP_002910393.1	WP_013366042.1	WP_004103146.1	WP_002910393.1	WP_002910393.1	WP_010669989.1	WP_033732390.1	WP_013025528.1	WP_013025528.1	WP_009090621.1	WP_031377316.1	WP_021509944.1	WP_021509944.1	WP_065649080.1	WP_039335194.1	WP_038646441.1	WP_033789727.1	WP_023335996.1	WP_006118907.1	WP_006118907.1	WP_013357624.1	WP_033732390.1	WP_006820250.1	WP_006820250.1
238	glutamyl-tRNA reductase	hemA	418	89.9024	MRY16398_31250	WP_003020789.1	WP_038641154.1	WP_015367110.1	YP_004593535.1	YP_003612104.1	AMY65691.1	WP_044174677.1	WP_039079200.1	WP_013096232.1	WP_064544959.1	WP_047370554.1	WP_062778735.1	WP_039079200.1	WP_004851885.1	WP_004851885.1	YP_005227534.1	WP_002910404.1	WP_002910404.1	WP_062741324.1	WP_004851885.1	WP_012541339.1	WP_012541339.1	WP_010669985.1	WP_061062290.1	WP_013025523.1	WP_014605998.1	WP_046101687.1	WP_031377321.1	WP_021509939.1	WP_058771207.1	WP_065649075.1	WP_039337413.1	WP_038646436.1	WP_033789716.1	WP_023335999.1	WP_033741057.1	WP_033741057.1	WP_013357619.1	WP_033732385.1	WP_006820255.1	WP_006820255.1
239	peptidyl-tRNA hydrolase	pth	194	88.2585	MRY16398_31320	WP_003020814.1	WP_038641167.1	WP_015705080.1	YP_004593529.1	YP_003612097.1	AMY65686.1	WP_044174643.1	WP_039079206.1	WP_013096226.1	WP_064544934.1	WP_047370558.1	WP_062778722.1	WP_039079206.1	WP_047723619.1	WP_032718850.1	YP_005227541.1	WP_004180389.1	WP_004203222.1	WP_013366033.1	WP_004121831.1	WP_004180389.1	WP_040968631.1	WP_010245882.1	WP_061062286.1	WP_014606001.1	WP_014606001.1	WP_009090644.1	WP_031375313.1	WP_021509932.1	WP_058771204.1	WP_065649070.1	WP_039337401.1	WP_038646426.1	WP_033747682.1	WP_023336005.1	WP_033741051.1	WP_033741051.1	WP_013357613.1	WP_013357613.1	WP_006820261.1	WP_006820261.1
240	ribosome-binding ATPase YchF	ychF	364	94.122	MRY16398_31330	WP_003020818.1	WP_038641169.1	WP_015705079.1	YP_004593528.1	YP_003612096.1	AMY65685.1	WP_044174632.1	WP_039079207.1	WP_013096225.1	WP_064544932.1	WP_047370559.1	WP_062778720.1	WP_039079207.1	WP_032694087.1	WP_032694087.1	YP_005227542.1	WP_002910443.1	WP_004203224.1	WP_013366032.1	WP_032694087.1	WP_008804380.1	WP_008804380.1	WP_010245885.1	WP_013357612.1	WP_013025517.1	WP_013025517.1	WP_046101684.1	WP_031375312.1	WP_021509931.1	WP_021509931.1	WP_039384969.1	WP_039337399.1	WP_034824290.1	WP_033789708.1	WP_064672671.1	WP_033741049.1	WP_033741049.1	WP_013357612.1	WP_013357612.1	WP_006820262.1	WP_006820262.1
241	SpoVR family protein		510	91.2341	MRY16398_34400	WP_044700234.1	WP_038641227.1	WP_015705842.1	YP_004594599.1	YP_003612019.1	AMY65637.1	WP_044173984.1	WP_039079502.1	WP_013096153.1	WP_064544862.1	WP_047370844.1	WP_062776303.1	WP_039079502.1	WP_004138526.1	WP_004138526.1	YP_005227622.1	WP_002910889.1	WP_004203310.1	WP_062741351.1	WP_004138526.1	WP_004203310.1	WP_004203310.1	WP_010260586.1	WP_061062620.1	WP_013025999.1	WP_013025999.1	WP_009089862.1	WP_031374613.1	WP_031280208.1	WP_031280208.1	WP_065649154.1	WP_039335446.1	WP_034828757.1	WP_033791210.1	WP_023293929.1	WP_033741895.1	WP_033741895.1	WP_013358074.1	WP_033732860.1	WP_006819651.1	WP_006819651.1
242	site-determining protein		270	93.8707	MRY16398_34480	WP_003020956.1	WP_038641246.1	WP_015366054.1	YP_004594685.1	YP_003612010.1	AMY65631.1	WP_044173928.1	WP_039079510.1	WP_013096144.1	WP_064544826.1	WP_047370850.1	WP_062776234.1	WP_039079510.1	WP_004103267.1	WP_004103267.1	YP_005227632.1	WP_002910900.1	WP_002910900.1	WP_013365985.1	WP_004103267.1	WP_008804300.1	WP_008804300.1	WP_010260569.1	WP_061062625.1	WP_013026007.1	WP_014593844.1	WP_046101942.1	WP_031374621.1	WP_021510042.1	WP_021510042.1	WP_065649148.1	WP_034828743.1	WP_034828743.1	WP_033746633.1	WP_029742160.1	WP_006119445.1	WP_006119445.1	WP_013358081.1	WP_003852716.1	WP_006819686.1	WP_006819686.1
243	PTS mannose/fructose/sorbose transporter subunit IIC		266	93.9659	MRY16398_34640	WP_003021004.1	WP_005122174.1	WP_015366039.1	YP_004594700.1	YP_003611995.1	AMY65618.1	WP_044173848.1	WP_039079531.1	WP_003859914.1	WP_064544786.1	WP_047370864.1	WP_062776203.1	WP_039079531.1	WP_004103305.1	WP_004103305.1	YP_005227648.1	WP_002910918.1	WP_004203359.1	WP_013365971.1	WP_004103305.1	WP_004203359.1	WP_004203359.1	WP_010670765.1	WP_033733019.1	WP_026020938.1	WP_026020938.1	WP_009089820.1	WP_031374634.1	WP_031280203.1	WP_031280203.1	WP_065649136.1	WP_039335419.1	WP_034828717.1	WP_033791404.1	WP_008500490.1	WP_033742216.1	WP_033742216.1	WP_033733019.1	WP_033733019.1	WP_006819671.1	WP_006819671.1
244	PTS mannose transporter subunit IID		284	93.522	MRY16398_34650	WP_008322630.1	WP_006684184.1	WP_015366038.1	YP_004594701.1	YP_003611994.1	AMY65617.1	WP_044173845.1	WP_039079532.1	WP_006175979.1	WP_064544784.1	WP_047370865.1	WP_062776201.1	WP_039079532.1	WP_004103307.1	WP_004103307.1	YP_005227649.1	WP_004145526.1	WP_004145526.1	WP_013365970.1	WP_004103307.1	WP_004145526.1	WP_004145526.1	WP_031591381.1	WP_061062640.1	WP_013026024.1	WP_013026024.1	WP_009089819.1	WP_031374635.1	WP_021510027.1	WP_021510027.1	WP_065649135.1	WP_039335418.1	WP_038646579.1	WP_033746599.1	WP_073000677.1	WP_033741920.1	WP_006119465.1	WP_013358102.1	WP_033732878.1	WP_006819670.1	WP_006819670.1
245	Protease HtpX	htpX	293	92.0902	MRY16398_34770	WP_003034964.1	WP_003034964.1	WP_015366028.1	YP_004594712.1	YP_003611981.1	AMY65605.1	WP_044173782.1	WP_039079541.1	WP_013096120.1	WP_064544759.1	WP_047370873.1	WP_062776185.1	WP_039079541.1	WP_014229823.1	WP_014229823.1	YP_005227661.1	WP_002911381.1	WP_004203371.1	WP_013365960.1	WP_014229823.1	WP_008804280.1	WP_008804280.1	WP_003852678.1	WP_003852678.1	WP_013026033.1	WP_013026033.1	WP_009089804.1	WP_031374643.1	WP_021510018.1	WP_021510018.1	WP_065649128.1	WP_039335407.1	WP_038646563.1	WP_033746579.1	WP_069302997.1	WP_033741934.1	WP_033741934.1	WP_003852678.1	WP_003852678.1	WP_006820376.1	WP_038256900.1
246	tail-specific protease		682	88.0659	MRY16398_34780	WP_003034960.1	WP_038641299.1	WP_047739464.1	YP_004594713.1	YP_003611980.1	AMY65604.1	WP_044173773.1	WP_039078755.1	WP_013096119.1	WP_064544757.1	WP_047370874.1	WP_062776183.1	WP_071195205.1	WP_047723566.1	WP_014229824.1	YP_005227662.1	WP_004145536.1	WP_004203373.1	WP_013365959.1	WP_032694908.1	WP_008804279.1	WP_040968687.1	WP_031591391.1	WP_061062647.1	WP_014605697.1	WP_014605697.1	WP_009089803.1	WP_031374644.1	WP_021510017.1	WP_021510017.1	WP_065649127.1	WP_039335406.1	WP_038646561.1	WP_033791246.1	WP_029741991.1	WP_033741935.1	WP_054633663.1	WP_013358110.1	WP_033732887.1	WP_006820377.1	WP_006820377.1
247	phosphoribosylglycinamide formyltransferase 2	purT	392	85.6317	MRY16398_35560	WP_044700298.1	WP_038641413.1	WP_032708612.1	YP_004594737.1	YP_003611958.1	AMY67175.1	WP_044173713.1	WP_039078737.1	WP_029882309.1	WP_064544723.1	WP_047370894.1	WP_062776157.1	WP_071195195.1	WP_004852102.1	WP_032694922.1	YP_005227682.1	WP_004151450.1	WP_004203391.1	WP_062741374.1	WP_032694922.1	WP_012541255.1	WP_012541255.1	WP_069026607.1	WP_061062674.1	WP_014593878.1	WP_014605678.1	WP_046101980.1	WP_069728593.1	WP_031280195.1	WP_058771227.1	WP_065649114.1	WP_039335337.1	WP_038646529.1	WP_033791273.1	WP_033145846.1	WP_033742220.1	WP_054633946.1	WP_013358159.1	WP_033732916.1	WP_040903640.1	WP_038256876.1
248	KHG/KDPG aldolase	eda	212	87.4683	MRY16398_35590	WP_003034901.1	WP_038641415.1	WP_015366001.1	YP_004594738.1	YP_003611957.1	AMY65579.1	WP_044173710.1	WP_039078734.1	WP_029882310.1	WP_064544721.1	WP_039078734.1	WP_062776156.1	WP_039078734.1	WP_047723547.1	WP_004103368.1	YP_005227683.1	WP_002911423.1	WP_004203392.1	WP_013365937.1	WP_004103368.1	WP_002911423.1	WP_002911423.1	WP_069026416.1	WP_061062675.1	WP_015700167.1	WP_014605677.1	WP_046101981.1	WP_069728594.1	WP_021509981.1	WP_058771226.1	WP_065649113.1	WP_039335335.1	WP_034828669.1	WP_033791408.1	WP_014884307.1	WP_033741962.1	WP_054633647.1	WP_010258674.1	WP_010258674.1	WP_006820400.1	WP_006820400.1
249	glucose-6-phosphate 1-dehydrogenase	zwf	491	91.3829	MRY16398_35610	WP_003034896.1	WP_003034896.1	WP_015365999.1	YP_004594740.1	YP_003611955.1	AMY65577.1	WP_044173705.1	WP_039078732.1	WP_014832396.1	WP_064544716.1	WP_047370898.1	WP_062776153.1	WP_039078732.1	WP_047723546.1	WP_004122041.1	YP_005227687.1	WP_002911427.1	WP_004203394.1	WP_013365935.1	WP_004122041.1	WP_008804260.1	WP_008804260.1	WP_010258671.1	WP_033732917.1	WP_013026068.1	WP_013026068.1	WP_009089746.1	WP_069728571.1	WP_021509979.1	WP_021509979.1	WP_065649112.1	WP_039335333.1	WP_038646527.1	WP_033746536.1	WP_023312228.1	WP_006120280.1	WP_006120280.1	WP_013358160.1	WP_033732917.1	WP_006820403.1	WP_006820403.1
250	pyruvate kinase		480	92.0341	MRY16398_35630	WP_003034890.1	WP_038641420.1	WP_015365996.1	YP_004594742.1	YP_003611953.1	AMY65575.1	WP_044173699.1	WP_039078731.1	WP_013096092.1	WP_064544712.1	WP_047370899.1	WP_062776150.1	WP_039078731.1	WP_047723544.1	WP_014229845.1	YP_005227690.1	WP_002911440.1	WP_002911440.1	WP_013365933.1	WP_014229845.1	WP_002911440.1	WP_002911440.1	WP_031591426.1	WP_013358162.1	WP_013026070.1	WP_014605675.1	WP_009089741.1	WP_031377493.1	WP_021509977.1	WP_021509977.1	WP_065649111.1	WP_039335330.1	WP_038646525.1	WP_033791280.1	WP_039263653.1	WP_033741964.1	WP_033741964.1	WP_013358162.1	WP_013358162.1	WP_006820406.1	WP_006820406.1
251	Holliday junction ATP-dependent DNA helicase RuvB	ruvB	337	91.4927	MRY16398_35690	WP_003034872.1	WP_005120696.1	WP_015365990.1	YP_004594748.1	YP_003611947.1	AMY65570.1	WP_044173683.1	WP_039078725.1	WP_013096086.1	WP_064544700.1	WP_047370905.1	WP_062776138.1	WP_039078725.1	WP_047723538.1	WP_004852130.1	YP_005227696.1	WP_004148860.1	WP_004203409.1	WP_013365927.1	WP_004852130.1	WP_012541250.1	WP_004203409.1	WP_010258640.1	WP_061062680.1	WP_013026077.1	WP_013026077.1	WP_009089728.1	WP_031377444.1	WP_021509970.1	WP_021509970.1	WP_065649104.1	WP_039335316.1	WP_038646511.1	WP_033791290.1	WP_023312235.1	WP_006120271.1	WP_006120271.1	WP_013358170.1	WP_013358170.1	WP_006820414.1	WP_006820414.1
252	putative transcriptional regulatory protein		246	92.4122	MRY16398_35740	WP_003034865.1	WP_006684137.1	WP_015365987.1	YP_004594751.1	YP_003611943.1	AMY65568.1	WP_044173677.1	WP_039078720.1	WP_013096082.1	WP_064544690.1	WP_047370910.1	WP_062776134.1	WP_047370910.1	WP_004122063.1	WP_004122063.1	YP_005227699.1	WP_002911459.1	WP_002911459.1	WP_013365924.1	WP_004122063.1	WP_002911459.1	WP_002911459.1	WP_069026421.1	WP_033732924.1	WP_013026080.1	WP_013026080.1	WP_009089723.1	WP_031377447.1	WP_021509967.1	WP_021509967.1	WP_065649102.1	WP_034828649.1	WP_038646507.1	WP_033746507.1	WP_008500447.1	WP_006120268.1	WP_006120268.1	WP_013358174.1	WP_033732924.1	WP_006820417.1	WP_006820417.1
253	aspartate--tRNA ligase	aspS	594	90.0634	MRY16398_35760	WP_003034862.1	WP_038641432.1	WP_032705959.1	YP_004594753.1	YP_003611941.1	AMY65567.1	WP_044173672.1	WP_039078718.1	WP_029882313.1	WP_064544686.1	WP_047370911.1	WP_062776131.1	WP_071194610.1	WP_047723535.1	WP_042945485.1	YP_005227701.1	WP_002911479.1	WP_004203416.1	WP_062741378.1	WP_032694928.1	WP_008804246.1	WP_004203416.1	WP_010258624.1	WP_061062682.1	WP_013026083.1	WP_014605672.1	WP_046101990.1	WP_046288271.1	WP_021509965.1	WP_058771221.1	WP_065649100.1	WP_039335305.1	WP_038646502.1	WP_033791294.1	WP_069303005.1	WP_033741983.1	WP_033741983.1	WP_013358176.1	WP_010258624.1	WP_006820419.1	WP_038256859.1
254	carboxy-S-adenosyl-L-methionine synthase	cmoA	247	90.0293	MRY16398_35800	WP_003034686.1	WP_038641439.1	WP_047739446.1	YP_004594757.1	YP_003611937.1	AMY65564.1	WP_044173662.1	WP_039078714.1	WP_013096076.1	WP_064544678.1	WP_047370915.1	WP_062778472.1	WP_039078714.1	WP_009652021.1	WP_009652021.1	YP_005227705.1	WP_002911486.1	WP_004203422.1	WP_062741380.1	WP_009652021.1	WP_008804242.1	WP_004203422.1	WP_010258614.1	WP_033732927.1	WP_014593893.1	WP_014605669.1	WP_046101992.1	WP_031376660.1	WP_021509963.1	WP_058757507.1	WP_065650457.1	WP_039335302.1	WP_038646496.1	WP_033791298.1	WP_029741772.1	WP_006120262.1	WP_006120262.1	WP_041456908.1	WP_033732927.1	WP_006820423.1	WP_006820423.1
255	arginine--tRNA ligase	argS	577	88.8341	MRY16398_35960	WP_003034673.1	WP_038641447.1	WP_015365977.1	YP_004594761.1	YP_003611933.1	AMY65560.1	WP_044173650.1	WP_039078701.1	WP_029882318.1	WP_064544671.1	WP_047370928.1	WP_062778478.1	WP_039078701.1	WP_025106115.1	WP_009652018.1	YP_005227709.1	WP_004151452.1	WP_004203428.1	WP_062741383.1	WP_032693591.1	WP_012541245.1	WP_012541245.1	WP_069026427.1	WP_061062690.1	WP_013026095.1	WP_014605664.1	WP_046102002.1	WP_031376653.1	WP_031280190.1	WP_031280190.1	WP_065649093.1	WP_039335489.1	WP_038646485.1	WP_033791307.1	WP_069303007.1	WP_033741994.1	WP_054633638.1	WP_013358217.1	WP_033732941.1	WP_006820428.1	WP_038256843.1
256	L-arabinose ABC transporter permease AraH	araH	328	88.1976	MRY16398_36240	WP_003034609.1	WP_038641493.1	WP_042893373.1	YP_004594768.1	YP_003611905.1	AMY65533.1	WP_044173584.1	WP_039078673.1	WP_013096046.1	WP_064544623.1	WP_047370949.1	WP_062778519.1	WP_039078673.1	WP_047723528.1	WP_042945501.1	YP_005227715.1	WP_002911507.1	WP_004203438.1	WP_062741390.1	WP_004852169.1	WP_004203438.1	WP_022066261.1	WP_010245363.1	WP_013357784.1	WP_013025704.1	WP_013025704.1	WP_009090322.1	WP_031377613.1	WP_021506177.1	WP_021506177.1	WP_065649429.1	WP_039330999.1	WP_038647210.1	WP_033789918.1	WP_029742191.1	WP_033741305.1	WP_033741305.1	WP_013357784.1	WP_013357784.1	WP_040903651.1	WP_038256802.1
257	L-arabinose-binding periplasmic protein		329	93.1561	MRY16398_36260	WP_003833897.1	WP_038641497.1	WP_015705967.1	YP_004594770.1	YP_003611903.1	AMY65531.1	WP_044173580.1	WP_039078671.1	WP_028027935.1	WP_064544619.1	WP_047370951.1	WP_062778522.1	WP_039078671.1	WP_014229864.1	WP_014229864.1	YP_005227717.1	WP_002911518.1	WP_004203441.1	WP_013365894.1	WP_004852174.1	WP_002911518.1	WP_002911518.1	WP_010245365.1	WP_013357782.1	WP_013025702.1	WP_013025702.1	WP_009090326.1	WP_031377611.1	WP_021506179.1	WP_021506179.1	WP_065649431.1	WP_039331001.1	WP_038647214.1	WP_033747366.1	WP_003859687.1	WP_006119064.1	WP_006119064.1	WP_013357782.1	WP_013357782.1	WP_006820458.1	WP_006820458.1
258	sodium:proline symporter		502	88.1488	MRY16398_36430	WP_032936247.1	WP_038639556.1	WP_015704992.1	YP_004593401.1	YP_003613110.1	AMY66433.1	WP_044177762.1	WP_039078658.1	WP_029882760.1	WP_064548990.1	WP_047370965.1	WP_062779748.1	WP_071194642.1	WP_047724109.1	WP_025106252.1	YP_005226219.1	WP_004147889.1	WP_004147889.1	WP_013366745.1	WP_025106252.1	WP_012968586.1	WP_008805945.1	WP_010670826.1	WP_061062712.1	WP_013026129.1	WP_014593920.1	WP_046102062.1	WP_031378122.1	WP_031280185.1	WP_058771173.1	WP_065649056.1	WP_039331804.1	WP_038646394.1	WP_033789534.1	WP_039261698.1	WP_033742030.1	WP_039342584.1	WP_013358245.1	WP_033732967.1	WP_006819405.1	WP_006819405.1
259	ribosomal RNA large subunit methyltransferase I	rlmI	403	89.4634	MRY16398_37200	WP_032936284.1	WP_038639450.1	WP_047740739.1	YP_004593276.1	YP_003613169.1	AMY66479.1	WP_044177807.1	WP_039078595.1	WP_029883230.1	WP_064548877.1	WP_047370992.1	WP_062777582.1	WP_071194669.1	WP_009651924.1	WP_009651924.1	YP_005226174.1	WP_004141630.1	WP_072500726.1	WP_013366811.1	WP_032693359.1	WP_008805900.1	WP_040975193.1	WP_022625919.1	WP_061062094.1	WP_013025287.1	WP_013025287.1	WP_046101553.1	WP_069728127.1	WP_031279846.1	WP_031279846.1	WP_065649659.1	WP_039328946.1	WP_038647742.1	WP_033789368.1	WP_073000771.1	WP_033737601.1	WP_033737601.1	WP_013357364.1	WP_033732187.1	WP_006819367.1	WP_038258496.1
260	3-hydroxydecanoyl-[acyl-carrier-protein] dehydratase [[Kluyvera]intestini]	fabA	172	91.0366	MRY16398_37330	WP_003035875.1	WP_003035875.1	WP_015704907.1	YP_004593259.1	YP_003613182.1	AMY66489.1	WP_044177827.1	WP_039078583.1	WP_000227926.1	WP_064548854.1	WP_039078583.1	WP_010429339.1	WP_071194677.1	WP_004849514.1	WP_004849514.1	YP_005226162.1	WP_002898398.1	WP_004201428.1	WP_013366824.1	WP_004849514.1	WP_012542300.1	WP_012542300.1	WP_031592836.1	WP_061062083.1	WP_008925876.1	WP_008925876.1	WP_009091047.1	WP_008925876.1	WP_010616565.1	WP_010616565.1	WP_039383641.1	WP_034820448.1	WP_034820448.1	WP_033751185.1	WP_008499931.1	WP_006118663.1	WP_006118663.1	WP_008925876.1	WP_033732174.1	WP_006819353.1	WP_006819353.1
261	aminotransferase		396	85.8829	MRY16398_38060	WP_044701570.1	WP_038639354.1	WP_047739916.1	YP_004593240.1	YP_003613215.1	AMY66518.1	WP_044177867.1	WP_039078565.1	WP_029882979.1	WP_064548825.1	WP_047371037.1	WP_062777530.1	WP_071194681.1	WP_009653304.1	WP_014228652.1	YP_005226136.1	WP_002898202.1	WP_004201405.1	WP_013366838.1	WP_009653304.1	WP_008805871.1	WP_008805871.1	WP_069026023.1	WP_061062065.1	WP_013025256.1	WP_013025256.1	WP_009091082.1	WP_031376624.1	WP_021508330.1	WP_058769557.1	WP_065649686.1	WP_039328991.1	WP_034820516.1	WP_033789302.1	WP_069303891.1	WP_033737628.1	WP_054634223.1	WP_013357331.1	WP_033732138.1	WP_006819332.1	WP_006819332.1
262	chromosome partition protein MukF	mukF	440	89.7878	MRY16398_38120	WP_003836877.1	WP_038639340.1	WP_015367460.1	YP_004593234.1	YP_003613222.1	AMY66524.1	WP_044177883.1	WP_039078559.1	WP_013097295.1	WP_064548812.1	WP_047371043.1	WP_062777540.1	WP_039078559.1	WP_014228648.1	WP_004849491.1	YP_005226130.1	WP_002898189.1	WP_002898189.1	WP_013366844.1	WP_004849491.1	WP_008805866.1	WP_008805866.1	WP_069026020.1	WP_013357325.1	WP_013025250.1	WP_013025250.1	WP_009091093.1	WP_046288417.1	WP_021508336.1	WP_021508336.1	WP_065649691.1	WP_039332444.1	WP_034820534.1	WP_033789290.1	WP_033145101.1	WP_033737632.1	WP_033737632.1	WP_013357325.1	WP_013357325.1	WP_006819326.1	WP_006819326.1
263	integration host factor subunit beta	ihfB	95	96.0659	MRY16398_38220	WP_003035780.1	WP_003035780.1	WP_004100704.1	YP_004593224.1	YP_003613232.1	AMY66534.1	WP_007374142.1	WP_039078549.1	WP_003858233.1	WP_015965094.1	WP_039078549.1	WP_062777559.1	WP_039078549.1	WP_004100704.1	WP_004100704.1	YP_005226119.1	WP_002898165.1	WP_002898165.1	WP_013366854.1	WP_004100704.1	WP_004100704.1	WP_004100704.1	WP_003849360.1	WP_003849360.1	WP_003849360.1	WP_003849360.1	WP_003849360.1	WP_003849360.1	WP_010618275.1	WP_010618275.1	WP_010618275.1	WP_039332425.1	WP_003849360.1	WP_033751281.1	WP_008499965.1	WP_003849360.1	WP_003849360.1	WP_003849360.1	WP_003849360.1	WP_006819309.1	WP_006819309.1
264	30S ribosomal protein S1	rpsA	557	96.4195	MRY16398_38230	WP_003035776.1	WP_003035776.1	WP_015367470.1	YP_004593223.1	YP_003613233.1	AMY66535.1	WP_044177911.1	WP_039078548.1	WP_008499966.1	WP_064548795.1	WP_047371052.1	WP_062777561.1	WP_071194690.1	WP_004100702.1	WP_004100702.1	YP_005226118.1	WP_002898162.1	WP_002898162.1	WP_013366855.1	WP_004100702.1	WP_002898162.1	WP_002898162.1	WP_003849352.1	WP_013357316.1	WP_026021040.1	WP_026021040.1	WP_009091109.1	WP_031376639.1	WP_021508345.1	WP_021508345.1	WP_052246478.1	WP_039332423.1	WP_034820570.1	WP_048784670.1	WP_014169387.1	WP_033737767.1	WP_033737767.1	WP_013357316.1	WP_033732117.1	WP_006819308.1	WP_006819308.1
265	cytidylate kinase	cmk	227	89.0293	MRY16398_38240	WP_003035772.1	WP_032939922.1	WP_047739920.1	YP_004593222.1	YP_003613234.1	AMY66536.1	WP_044177914.1	WP_039078547.1	WP_013097305.1	WP_064548793.1	WP_047371053.1	WP_062777562.1	WP_039078547.1	WP_004849475.1	WP_004849475.1	YP_005226117.1	WP_012737723.1	WP_072140543.1	WP_013366856.1	WP_004849475.1	WP_012542319.1	WP_012542319.1	WP_031594112.1	WP_061062054.1	WP_014606194.1	WP_014606194.1	WP_046101522.1	WP_069728103.1	WP_021508346.1	WP_021508346.1	WP_065649698.1	WP_039332421.1	WP_038647821.1	WP_033789274.1	WP_013097305.1	WP_033737640.1	WP_006118623.1	WP_013357315.1	WP_013357315.1	WP_040903444.1	WP_038258592.1
266	3-phosphoshikimate 1-carboxyvinyltransferase	aroA	427	85.422	MRY16398_38260	WP_003836893.1	WP_038639307.1	WP_047739921.1	YP_004593221.1	YP_003613235.1	AMY66537.1	WP_044177919.1	WP_039078545.1	WP_029882988.1	WP_064548790.1	WP_047371055.1	WP_062777564.1	WP_071194691.1	WP_004849473.1	WP_038424269.1	YP_005226116.1	WP_012737722.1	WP_004201384.1	WP_062740786.1	WP_032694245.1	WP_008805857.1	WP_040975152.1	WP_031594113.1	WP_061062053.1	WP_019106189.1	WP_014593322.1	WP_046101521.1	WP_069728102.1	WP_021508347.1	WP_058769547.1	WP_065649699.1	WP_039332417.1	WP_038647823.1	WP_033789272.1	WP_029739498.1	WP_033737641.1	WP_033737641.1	WP_013357314.1	WP_033732115.1	WP_006819306.1	WP_038258595.1
267	formate acetyltransferase		760	93.8171	MRY16398_38310	WP_003035753.1	WP_006685273.1	WP_015367478.1	YP_004593216.1	YP_003613240.1	AMY66542.1	WP_044177932.1	WP_039078541.1	WP_013097311.1	WP_064548775.1	WP_047371058.1	WP_062777573.1	WP_039078541.1	WP_014228637.1	WP_014228637.1	YP_005226111.1	WP_004191136.1	WP_004201379.1	WP_013366861.1	WP_014228637.1	WP_008805852.1	WP_008805852.1	WP_069026014.1	WP_061062050.1	WP_013025234.1	WP_014606196.1	WP_009091120.1	WP_069728100.1	WP_021508351.1	WP_058769544.1	WP_065649703.1	WP_039332407.1	WP_038647831.1	WP_033789269.1	WP_033145088.1	WP_006118617.1	WP_054634231.1	WP_013357310.1	WP_033732110.1	WP_006819302.1	WP_006819302.1
268	pyruvate formate-lyase-activating enzyme	pflA	246	92.4244	MRY16398_38320	WP_044701640.1	WP_003035751.1	WP_015367479.1	YP_004593215.1	YP_003613241.1	AMY66543.1	WP_044177935.1	WP_039078540.1	WP_014831281.1	WP_064548773.1	WP_039078540.1	WP_062777575.1	WP_039078540.1	WP_004871674.1	WP_004871674.1	YP_005226110.1	WP_002898145.1	WP_002898145.1	WP_013366862.1	WP_004871674.1	WP_002898145.1	WP_002898145.1	WP_010254935.1	WP_010254935.1	WP_014606197.1	WP_014606197.1	WP_009091122.1	WP_031376646.1	WP_021508352.1	WP_058769543.1	WP_065649704.1	WP_039332405.1	WP_038647833.1	WP_033789268.1	WP_023310991.1	WP_033737643.1	WP_054634232.1	WP_013357309.1	WP_033732109.1	WP_006819301.1	WP_006819301.1
269	recombinase RarA		447	90.561	MRY16398_38390	WP_044701644.1	WP_038639284.1	WP_015367485.1	YP_004593209.1	YP_003613248.1	AMY66547.1	WP_044177954.1	WP_039078534.1	WP_029882995.1	WP_064548750.1	WP_047371064.1	WP_062778871.1	WP_039078534.1	WP_047724200.1	WP_004849446.1	YP_005226103.1	WP_004224013.1	WP_004201370.1	WP_013366877.1	WP_004849446.1	WP_012542326.1	WP_040975137.1	WP_033757131.1	WP_061062047.1	WP_041457966.1	WP_044042560.1	WP_046101517.1	WP_069728097.1	WP_021508355.1	WP_021508355.1	WP_065649707.1	WP_039332401.1	WP_038647837.1	WP_033789565.1	WP_033145084.1	WP_033737769.1	WP_054634363.1	WP_013357306.1	WP_033732971.1	WP_038258611.1	WP_038258611.1
270	leucine-responsive regulatory protein		164	98.3902	MRY16398_38420	WP_002439523.1	WP_002439523.1	WP_000228469.1	YP_004593206.1	YP_003613251.1	AMY66549.1	WP_000228469.1	WP_000228469.1	WP_000228469.1	WP_000228469.1	WP_000228469.1	WP_000228473.1	WP_000228469.1	WP_002439523.1	WP_002439523.1	YP_005226100.1	WP_000228469.1	WP_000228469.1	WP_000228469.1	WP_002439523.1	WP_000228469.1	WP_000228469.1	WP_006118610.1	WP_006118610.1	WP_006118610.1	WP_006118610.1	WP_006118610.1	WP_006118610.1	WP_006118610.1	WP_006118610.1	WP_006118610.1	WP_006118610.1	WP_006118610.1	WP_006118610.1	WP_000228469.1	WP_006118610.1	WP_006118610.1	WP_006118610.1	WP_006118610.1	WP_000228469.1	WP_000228469.1
271	thioredoxin reductase		321	92.9805	MRY16398_38430	WP_003035727.1	WP_003831889.1	WP_071596098.1	YP_004593205.1	YP_003613252.1	AMY66550.1	WP_044179182.1	WP_039078531.1	WP_013097321.1	WP_074398842.1	WP_039078531.1	WP_073971227.1	WP_071196084.1	WP_047724202.1	WP_004849433.1	YP_005226098.1	WP_002898019.1	WP_004201366.1	WP_013366880.1	WP_004849433.1	WP_008805844.1	WP_008805844.1	WP_003849329.1	WP_061062045.1	WP_014606200.1	WP_014606200.1	WP_009091134.1	WP_069728095.1	WP_021508358.1	WP_021508358.1	WP_065649710.1	WP_039332392.1	WP_038647842.1	WP_033789262.1	WP_058842107.1	WP_033737645.1	WP_033737645.1	WP_013357303.1	WP_013357303.1	WP_006819291.1	WP_006819291.1
272	translation initiation factor IF-1	infA	72	99.4537	MRY16398_38470	WP_002211347.1	WP_002211347.1	WP_001040187.1	YP_004593201.1	YP_003613256.1	AMY66553.1	WP_001040187.1	WP_001040187.1	WP_002211347.1	WP_001040187.1	WP_001040187.1	WP_002211347.1	WP_001040187.1	WP_002211347.1	WP_002211347.1	YP_005226094.1	WP_001040187.1	WP_001040187.1	WP_001040187.1	WP_002211347.1	WP_001040187.1	WP_001040187.1	WP_002211347.1	WP_002211347.1	WP_002211347.1	WP_002211347.1	WP_002211347.1	WP_002211347.1	WP_002211347.1	WP_002211347.1	WP_002211347.1	WP_002211347.1	WP_002211347.1	WP_002211347.1	WP_002211347.1	WP_002211347.1	WP_002211347.1	WP_002211347.1	WP_002211347.1	WP_001040187.1	WP_001040187.1
273	ATP-dependent Clp protease ATP-binding subunit ClpA	clpA	759	94.2366	MRY16398_38480	WP_003036804.1	WP_038641840.1	WP_015367493.1	YP_004593200.1	YP_003613257.1	AMY66558.1	WP_044177995.1	WP_039078527.1	WP_023622164.1	WP_064548723.1	WP_047371070.1	WP_062778888.1	WP_039078527.1	WP_004849425.1	WP_004849425.1	YP_005226093.1	WP_002896522.1	WP_004201360.1	WP_013366885.1	WP_032694254.1	WP_012542332.1	WP_012542332.1	WP_031593147.1	WP_061062041.1	WP_013025222.1	WP_013025222.1	WP_009091142.1	WP_031376985.1	WP_021508362.1	WP_021508362.1	WP_065649714.1	WP_039332382.1	WP_034820660.1	WP_033789258.1	WP_008499992.1	WP_006118605.1	WP_006118605.1	WP_013357299.1	WP_033732099.1	WP_006819286.1	WP_006819286.1
274	cold-shock protein	cspD	73	89.1829	MRY16398_38500	WP_003036813.1	WP_003036813.1	WP_015367495.1	YP_004593198.1	YP_003613259.1	AMY66560.1	WP_044178000.1	WP_039078525.1	WP_008499993.1	WP_064548719.1	WP_039078525.1	WP_062778894.1	WP_039078525.1	WP_004100627.1	WP_004100627.1	YP_005226091.1	WP_002896516.1	WP_002896516.1	WP_013366887.1	WP_004100627.1	WP_002896516.1	WP_002896516.1	WP_010254451.1	WP_013357297.1	WP_024470922.1	WP_006118603.1	WP_009091144.1	WP_046288420.1	WP_021313941.1	WP_058757774.1	WP_065649715.1	WP_038647847.1	WP_038647847.1	WP_033751327.1	WP_006809408.1	WP_006118603.1	WP_054634237.1	WP_013357297.1	WP_013357297.1	WP_006819284.1	WP_006819284.1
275	arginine transporter permease subunit ArtQ	artQ	238	88.6829	MRY16398_38680	WP_003027301.1	WP_038641891.1	WP_015367517.1	YP_004593177.1	YP_003613299.1	AMY66590.1	WP_044178057.1	WP_039078507.1	WP_013097362.1	WP_064548674.1	WP_047371088.1	WP_062775047.1	WP_039078507.1	WP_004100599.1	WP_004100599.1	YP_005226072.1	WP_002896386.1	WP_004201339.1	WP_062740762.1	WP_004100599.1	WP_002896386.1	WP_002896386.1	WP_010254430.1	WP_003849293.1	WP_013025210.1	WP_014606211.1	WP_009091162.1	WP_046288421.1	WP_021508373.1	WP_058769533.1	WP_065649724.1	WP_039332221.1	WP_038647865.1	WP_033789241.1	WP_023310941.1	WP_033737656.1	WP_033737656.1	WP_013357287.1	WP_003849293.1	WP_006819265.1	WP_006819265.1
276	cyclic pyranopterin monophosphate synthase accessory protein	moaC	161	89.8317	MRY16398_39840	WP_003035188.1	WP_038639057.1	WP_015367605.1	YP_004593093.1	YP_003613436.1	AMY66673.1	WP_044178295.1	WP_039077232.1	WP_020684982.1	WP_064548437.1	WP_047371189.1	WP_062774923.1	WP_071195595.1	WP_014228494.1	WP_014228494.1	YP_005225939.1	WP_002895670.1	WP_004886142.1	WP_062740716.1	WP_014228494.1	WP_012968666.1	WP_008805748.1	WP_039391212.1	WP_061061960.1	WP_014593226.1	WP_014593226.1	WP_046101454.1	WP_031377427.1	WP_021508493.1	WP_021508493.1	WP_065649803.1	WP_039336601.1	WP_038648103.1	WP_033789087.1	WP_008501142.1	WP_033737733.1	WP_033737733.1	WP_013357189.1	WP_033731916.1	WP_006819128.1	WP_006819128.1
277	UvrABC system protein B	uvrB	673	89.8341	MRY16398_39910	WP_003837055.1	WP_038639047.1	WP_015367612.1	YP_004593085.1	YP_003613440.1	AMY66677.1	WP_044178313.1	WP_039077239.1	WP_013097496.1	WP_064548421.1	WP_047371196.1	WP_062774910.1	WP_071195589.1	WP_004849041.1	WP_038424235.1	YP_005225932.1	WP_004147678.1	WP_004886127.1	WP_013367021.1	WP_014228489.1	WP_008805740.1	WP_008805740.1	WP_010260230.1	WP_061061956.1	WP_013025107.1	WP_013025107.1	WP_009091335.1	WP_031377431.1	WP_021508497.1	WP_021508497.1	WP_065649807.1	WP_039336610.1	WP_038648108.1	WP_033789083.1	WP_029742168.1	WP_033737734.1	WP_033737734.1	WP_033731912.1	WP_033731912.1	WP_006819121.1	WP_038258815.1
278	biotin synthase	bioB	346	88.3049	MRY16398_39960	WP_003837062.1	WP_038639034.1	WP_008805734.1	YP_004593081.1	YP_003613446.1	AMY66681.1	WP_044178328.1	WP_039077245.1	WP_014831141.1	WP_064548403.1	WP_047371202.1	WP_062774903.1	WP_039077245.1	WP_047724229.1	WP_014228484.1	YP_005225927.1	WP_002895580.1	WP_004886109.1	WP_062740710.1	WP_014228484.1	WP_008805734.1	WP_016160524.1	WP_033766719.1	WP_061061952.1	WP_013025102.1	WP_013025102.1	WP_046101447.1	WP_031376862.1	WP_021508503.1	WP_058757850.1	WP_065649812.1	WP_034821141.1	WP_038648116.1	WP_033789074.1	WP_069303840.1	WP_006118502.1	WP_006118502.1	WP_013357179.1	WP_033731908.1	WP_038258821.1	WP_038258821.1
279	2,3-bisphosphoglycerate-dependent phosphoglycerate mutase	gpmA	250	94.5854	MRY16398_40140	WP_003022999.1	WP_038638971.1	WP_015367652.1	YP_004593048.1	YP_003613467.1	AMY66698.1	WP_044178385.1	WP_041852058.1	WP_008501111.1	WP_064548367.1	WP_047371220.1	WP_062774870.1	WP_041852058.1	WP_004100351.1	WP_004100351.1	YP_005225891.1	WP_002895089.1	WP_002895089.1	WP_062740694.1	WP_004100351.1	WP_002895089.1	WP_002895089.1	WP_033756988.1	WP_003851893.1	WP_013025088.1	WP_013025088.1	WP_009091367.1	WP_069728046.1	WP_010616013.1	WP_010616013.1	WP_065649825.1	WP_039336643.1	WP_038648152.1	WP_033751646.1	WP_023310804.1	WP_006118488.1	WP_006118488.1	WP_003851893.1	WP_003851893.1	WP_006819092.1	WP_006819092.1
280	protein TolB	tolB	432	87.1049	MRY16398_40220	WP_003022981.1	WP_038638949.1	WP_015367659.1	YP_004593039.1	YP_003613475.1	AMY66706.1	WP_044178410.1	WP_041852066.1	WP_013097529.1	WP_064548356.1	WP_047371227.1	WP_062775083.1	WP_041852066.1	WP_004130584.1	WP_004133400.1	YP_005225882.1	WP_002895066.1	WP_004885999.1	WP_013367057.1	WP_004133400.1	WP_012968683.1	WP_008805693.1	WP_010260769.1	WP_013357155.1	WP_014593198.1	WP_014593198.1	WP_046101431.1	WP_031374833.1	WP_021508528.1	WP_021508528.1	WP_065649835.1	WP_039330409.1	WP_038648180.1	WP_033751678.1	WP_008501103.1	WP_033739351.1	WP_033739351.1	WP_013357155.1	WP_013357155.1	WP_038254821.1	WP_038254821.1
281	colicin transporter		145	86.9976	MRY16398_40240	WP_003022978.1	WP_003022978.1	WP_015367661.1	YP_004593037.1	YP_003613478.1	AMY66708.1	WP_044178416.1	WP_041852068.1	WP_003858589.1	WP_064548352.1	WP_041852068.1	WP_035892731.1	WP_041852068.1	WP_004130580.1	WP_004130580.1	YP_005225880.1	WP_002895061.1	WP_002895061.1	WP_013367059.1	WP_032692895.1	WP_002895061.1	WP_002895061.1	WP_010260764.1	WP_013357153.1	WP_014606291.1	WP_014606291.1	WP_009091394.1	WP_010260764.1	WP_021508530.1	WP_021508530.1	WP_039383244.1	WP_034829164.1	WP_038648185.1	WP_033751683.1	WP_003858589.1	WP_006118466.1	WP_006118466.1	WP_013357153.1	WP_013357153.1	WP_006819082.1	WP_006819082.1
282	Tol-Pal system subunit TolQ		230	94.3463	MRY16398_40250	WP_005125438.1	WP_005125438.1	WP_015367662.1	YP_004593036.1	YP_003613479.1	AMY66709.1	WP_044178420.1	WP_041852069.1	WP_020684975.1	WP_074398837.1	WP_041852069.1	WP_062775265.1	WP_041852069.1	WP_014837848.1	WP_014837848.1	YP_005225879.1	WP_004142197.1	WP_004152221.1	WP_044611983.1	WP_014837848.1	WP_004142197.1	WP_004142197.1	WP_010260762.1	WP_003853142.1	WP_013025072.1	WP_013025072.1	WP_009091396.1	WP_031374831.1	WP_010616001.1	WP_010616001.1	WP_039383242.1	WP_039330423.1	WP_034829162.1	WP_033751685.1	WP_008501101.1	WP_033739349.1	WP_033739349.1	WP_003853142.1	WP_003853142.1	WP_006819081.1	WP_006819081.1
283	cytochrome bd-I ubiquinol oxidase subunit I		522	88.3902	MRY16398_40290	WP_044701051.1	WP_038638936.1	WP_015367666.1	YP_004593031.1	YP_003613484.1	AMY66714.1	WP_044178435.1	WP_041852073.1	WP_013097536.1	WP_064548344.1	WP_047371232.1	WP_062775090.1	WP_041852073.1	WP_004130574.1	WP_004130574.1	YP_005225874.1	WP_002895047.1	WP_002895047.1	WP_062740691.1	WP_004130574.1	WP_012542427.1	WP_012542427.1	WP_010260749.1	WP_061061929.1	WP_013025068.1	WP_014606293.1	WP_046101428.1	WP_031374827.1	WP_021508534.1	WP_058757874.1	WP_065649839.1	WP_039330430.1	WP_038648199.1	WP_033788975.1	WP_023310795.1	WP_006118460.1	WP_054634307.1	WP_013357148.1	WP_033731877.1	WP_040903410.1	WP_038254818.1
284	Succinate--CoA ligase [ADP-forming] subunit alpha	sucD	289	95.5537	MRY16398_40330	WP_003022929.1	WP_003022929.1	WP_015367669.1	YP_004593029.1	YP_003613488.1	AMY66717.1	WP_044178438.1	WP_041852077.1	WP_008501094.1	WP_008501094.1	WP_047371236.1	WP_062775091.1	WP_071193844.1	WP_004100288.1	WP_004100288.1	YP_005225872.1	WP_002895043.1	WP_004885990.1	WP_013367074.1	WP_004100288.1	WP_004885990.1	WP_004885990.1	WP_010260744.1	WP_061061928.1	WP_013025067.1	WP_013025067.1	WP_009091407.1	WP_021508535.1	WP_021508535.1	WP_021508535.1	WP_039383236.1	WP_034829155.1	WP_034829155.1	WP_033751698.1	WP_008501094.1	WP_006118459.1	WP_006118459.1	WP_013357147.1	WP_013357147.1	WP_006819075.1	WP_006819075.1
285	Succinate--CoA ligase [ADP-forming] subunit beta	sucC	420	95.0122	MRY16398_40340	WP_003022927.1	WP_038638897.1	WP_015367670.1	YP_004593028.1	YP_003613489.1	AMY66718.1	WP_044178441.1	WP_041852113.1	WP_006809579.1	WP_003022927.1	WP_047371237.1	WP_062775093.1	WP_041852113.1	WP_004848923.1	WP_042944653.1	YP_005225871.1	WP_002895039.1	WP_002895039.1	WP_013367075.1	WP_004848923.1	WP_002895039.1	WP_002895039.1	WP_003853151.1	WP_003853151.1	WP_013025065.1	WP_006118458.1	WP_009091408.1	WP_046288453.1	WP_006118458.1	WP_006118458.1	WP_039383235.1	WP_034829153.1	WP_034829153.1	WP_033788974.1	WP_023310791.1	WP_006118458.1	WP_006118458.1	WP_003853151.1	WP_003853151.1	WP_006819074.1	WP_006819074.1
286	dihydrolipoyllysine-residue succinyltransferase component of 2-oxoglutarate dehydrogenase complex[[Kluyvera] intestini]	sucB	408	89.8195	MRY16398_40350	WP_003022925.1	WP_038638894.1	WP_020079338.1	YP_004593027.1	YP_003613490.1	AMY66719.1	WP_044178443.1	WP_041852078.1	WP_013097540.1	WP_064548336.1	WP_047371238.1	WP_062775095.1	WP_041852078.1	WP_032748754.1	WP_014228443.1	YP_005225870.1	WP_004142209.1	WP_004885986.1	WP_013367076.1	WP_014228443.1	WP_012542428.1	WP_012542428.1	WP_069025948.1	WP_061061927.1	WP_013025064.1	WP_013025064.1	WP_009091410.1	WP_069728036.1	WP_021508536.1	WP_021508536.1	WP_065649840.1	WP_039330434.1	WP_038648204.1	WP_033788973.1	WP_073000807.1	WP_006118457.1	WP_054634308.1	WP_013357146.1	WP_033731876.1	WP_006819073.1	WP_038254816.1
287	succinate dehydrogenase iron-sulfur subunit	sdhB	238	93.7415	MRY16398_40370	WP_003022921.1	WP_038638888.1	WP_008805686.1	YP_004593025.1	YP_003613493.1	AMY66721.1	WP_044178452.1	WP_041852080.1	WP_008501090.1	WP_064548333.1	WP_041852080.1	WP_062775098.1	WP_041852080.1	WP_004130526.1	WP_004130526.1	YP_005225868.1	WP_002894954.1	WP_002894954.1	WP_013367078.1	WP_004130526.1	WP_008805686.1	WP_008805686.1	WP_010260736.1	WP_013357144.1	WP_013025062.1	WP_013025062.1	WP_009091413.1	WP_031374824.1	WP_021508538.1	WP_021508538.1	WP_065649842.1	WP_039330437.1	WP_034829149.1	WP_033788969.1	WP_008501090.1	WP_006118455.1	WP_006118455.1	WP_013357144.1	WP_013357144.1	WP_006819071.1	WP_006819071.1
288	citrate synthase	gltA	428	91.8585	MRY16398_40410	WP_003831404.1	WP_006685463.1	WP_015367676.1	YP_004593021.1	YP_003613497.1	AMY66723.1	WP_044178464.1	WP_041852084.1	WP_013097545.1	WP_064548326.1	WP_047371242.1	WP_062775103.1	WP_041852084.1	WP_004100276.1	WP_004100276.1	YP_005225863.1	WP_002894943.1	WP_004885983.1	WP_013367082.1	WP_004100276.1	WP_008805683.1	WP_008805683.1	WP_010260725.1	WP_013357141.1	WP_014606294.1	WP_014606294.1	WP_009091420.1	WP_031374820.1	WP_021508542.1	WP_021508542.1	WP_065649845.1	WP_039330443.1	WP_038648210.1	WP_033788966.1	WP_023334930.1	WP_006118451.1	WP_006118451.1	WP_013357141.1	WP_033731874.1	WP_006819067.1	WP_006819067.1
289	potassium-transporting ATPase ATP-binding subunit	kdpB	682	87.5488	MRY16398_40500	WP_003022864.1	WP_038638844.1	WP_015704756.1	YP_004593008.1	YP_003613506.1	AMY66733.1	WP_044178488.1	WP_041852095.1	WP_029883015.1	WP_064548313.1	WP_047371251.1	WP_062775127.1	WP_071193850.1	WP_004848888.1	WP_042944639.1	YP_005225849.1	WP_004147607.1	WP_004885966.1	WP_013367096.1	WP_014837833.1	WP_008805672.1	WP_008805672.1	WP_010671495.1	WP_061063638.1	WP_013027626.1	WP_013027626.1	WP_009087915.1	WP_069729084.1	WP_021507877.1	WP_058770925.1	WP_065648513.1	WP_039337254.1	WP_038644211.1	WP_033792712.1	WP_023310779.1	WP_033738291.1	WP_054632913.1	WP_013359401.1	WP_033734363.1	WP_006819056.1	WP_038254801.1
290	flavodoxin	fldA	176	92.2415	MRY16398_40580	WP_071593189.1	WP_006685496.1	WP_015367697.1	YP_004593000.1	YP_003613516.1	AMY66743.1	WP_071825838.1	WP_072039787.1	WP_008501067.1	WP_074398835.1	WP_071845902.1	WP_073971130.1	WP_075203578.1	WP_014837820.1	WP_014837820.1	YP_005225839.1	WP_014907923.1	WP_002894765.1	WP_071886767.1	WP_004100234.1	WP_002894765.1	WP_002894765.1	WP_010671288.1	WP_061061910.1	WP_006118431.1	WP_006118431.1	WP_009091452.1	WP_069728026.1	WP_021508557.1	WP_021508557.1	WP_065649861.1	WP_034829111.1	WP_034829111.1	WP_033751762.1	WP_008501067.1	WP_006118431.1	WP_006118431.1	WP_013357124.1	WP_013357124.1	WP_071777558.1	WP_071777558.1
291	transcriptional repressor		150	92.9073	MRY16398_40590	WP_003022836.1	WP_003022836.1	WP_015367698.1	YP_004592999.1	YP_003613517.1	AMY66744.1	WP_044178525.1	WP_041852104.1	WP_010428651.1	WP_064548293.1	WP_047371259.1	WP_062775144.1	WP_041852104.1	WP_004130476.1	WP_004130476.1	YP_005225838.1	WP_002894761.1	WP_004885952.1	WP_013367108.1	WP_004130476.1	WP_002894761.1	WP_002894761.1	WP_009091454.1	WP_009091454.1	WP_013025040.1	WP_013025040.1	WP_009091454.1	WP_031374805.1	WP_021508558.1	WP_021508558.1	WP_039383181.1	WP_007890672.1	WP_007890672.1	WP_033751764.1	WP_014169146.1	WP_033739317.1	WP_033739317.1	WP_009091454.1	WP_009091454.1	WP_006819041.1	WP_006819041.1
292	glutamine--tRNA ligase	glnS	555	87.7341	MRY16398_40630	WP_003835546.1	WP_038638804.1	WP_047053365.1	YP_004592992.1	YP_003613520.1	AMY66746.1	WP_044178529.1	WP_041852106.1	WP_029882955.1	WP_064548287.1	WP_047371261.1	WP_062775149.1	WP_071193858.1	WP_014228415.1	WP_014228415.1	YP_005225834.1	WP_002894753.1	WP_004885933.1	WP_062740669.1	WP_004848839.1	WP_012542445.1	WP_012542445.1	WP_010260682.1	WP_061061908.1	WP_014606305.1	WP_014606305.1	WP_009091458.1	WP_046288458.1	WP_021508560.1	WP_058771741.1	WP_065649863.1	WP_039330478.1	WP_038648266.1	WP_033788945.1	WP_029740147.1	WP_006118428.1	WP_006118428.1	WP_013357122.1	WP_033731854.1	WP_006819037.1	WP_006819037.1
293	UMP phosphatase		250	89.9415	MRY16398_40680	WP_003022792.1	WP_038638796.1	WP_015367710.1	YP_004592987.1	YP_003613525.1	AMY66751.1	WP_044178540.1	WP_041852111.1	WP_013097571.1	WP_064548277.1	WP_047371265.1	WP_062775158.1	WP_071193860.1	WP_047724245.1	WP_024358802.1	YP_005225829.1	WP_002894738.1	WP_004885918.1	WP_013367116.1	WP_004100215.1	WP_012968695.1	WP_040973918.1	WP_010260664.1	WP_013357117.1	WP_013025033.1	WP_013025033.1	WP_009091467.1	WP_031374799.1	WP_021508565.1	WP_021508565.1	WP_039383168.1	WP_039330484.1	WP_034829095.1	WP_033788937.1	WP_023310763.1	WP_033739305.1	WP_033739305.1	WP_013357117.1	WP_013357117.1	WP_006819032.1	WP_006819032.1
294	asparagine synthase B		554	90.6537	MRY16398_40690	WP_003835552.1	WP_038638793.1	WP_015367711.1	YP_004592986.1	YP_003613526.1	AMY66752.1	WP_044178542.1	WP_041852112.1	WP_013097572.1	WP_064548273.1	WP_047371266.1	WP_062775162.1	WP_041852112.1	WP_047724246.1	WP_014228410.1	YP_005225828.1	WP_002894734.1	WP_004885914.1	WP_013367117.1	WP_014228410.1	WP_008805652.1	WP_008805652.1	WP_031592223.1	WP_061061905.1	WP_013025032.1	WP_013025032.1	WP_046101416.1	WP_031374797.1	WP_021508566.1	WP_021508566.1	WP_065649867.1	WP_039330486.1	WP_038648273.1	WP_033751789.1	WP_023310762.1	WP_006118422.1	WP_054634322.1	WP_013357116.1	WP_013357116.1	WP_006819031.1	WP_006819031.1
295	PhoH-like protein	ybeZ	348	89	MRY16398_40730	WP_003022776.1	WP_019076268.1	WP_015367714.1	YP_004592983.1	YP_003613529.1	AMY66755.1	WP_044178548.1	WP_041852119.1	WP_029882140.1	WP_064548269.1	WP_047371269.1	WP_062775166.1	WP_041852119.1	WP_004134159.1	WP_004134159.1	YP_005225825.1	WP_004176871.1	WP_004176871.1	WP_044611985.1	WP_004134159.1	WP_008805649.1	WP_008805649.1	WP_069025942.1	WP_013357113.1	WP_014606308.1	WP_014606308.1	WP_009091474.1	WP_031374794.1	WP_021508569.1	WP_058769440.1	WP_065649870.1	WP_039330492.1	WP_038648284.1	WP_033788929.1	WP_008501053.1	WP_033739297.1	WP_033739297.1	WP_013357113.1	WP_013357113.1	WP_006819028.1	WP_038254750.1
296	ABC transporter substrate-binding protein		312	87.7366	MRY16398_40770	WP_003022762.1	WP_003022762.1	WP_015367719.1	YP_004592979.1	YP_003613533.1	AMY66759.1	WP_044178561.1	WP_041852123.1	WP_014883004.1	WP_064548262.1	WP_047371273.1	WP_062775170.1	WP_071193864.1	WP_004848819.1	WP_004848819.1	YP_005225821.1	WP_002894712.1	WP_004885900.1	WP_062740663.1	WP_004848819.1	WP_012542450.1	WP_012542450.1	WP_010258958.1	WP_013357108.1	WP_013025024.1	WP_013025024.1	WP_009091482.1	WP_031374791.1	WP_021508573.1	WP_021508573.1	WP_065649874.1	WP_039330499.1	WP_038648291.1	WP_033788924.1	WP_072162469.1	WP_033739290.1	WP_054634324.1	WP_013357108.1	WP_013357108.1	WP_006819024.1	WP_006819024.1
297	glutamate/aspartate ABC transporter permease GltJ	gltJ	246	91.2024	MRY16398_40780	WP_003022759.1	WP_038638776.1	WP_015367720.1	YP_004592978.1	YP_003613534.1	AMY66760.1	WP_044178565.1	WP_041852124.1	WP_013097579.1	WP_064548260.1	WP_047371274.1	WP_062775172.1	WP_041852124.1	WP_014837812.1	WP_014837812.1	YP_005225820.1	WP_002894709.1	WP_002894709.1	WP_013367126.1	WP_014837812.1	WP_002894709.1	WP_002894709.1	WP_010258960.1	WP_013357107.1	WP_013025023.1	WP_013025023.1	WP_009091484.1	WP_031374790.1	WP_021508574.1	WP_058769438.1	WP_065650495.1	WP_039330501.1	WP_034829069.1	WP_033788922.1	WP_023310756.1	WP_006118418.1	WP_006118418.1	WP_013357107.1	WP_013357107.1	WP_006819023.1	WP_006819023.1
298	glutamate/aspartate transporter permease GltK		224	88.7317	MRY16398_40790	WP_003022757.1	WP_038638772.1	WP_015367721.1	YP_004592977.1	YP_003613535.1	AMY66761.1	WP_044178568.1	WP_041852125.1	WP_013097580.1	WP_064548258.1	WP_047371275.1	WP_062775174.1	WP_041852125.1	WP_004848815.1	WP_004848815.1	YP_005225819.1	WP_004212642.1	WP_002894707.1	WP_013367127.1	WP_004848815.1	WP_012542451.1	WP_012542451.1	WP_010258961.1	WP_061061902.1	WP_013025022.1	WP_013025022.1	WP_009091486.1	WP_031374789.1	WP_021508575.1	WP_021508575.1	WP_065649875.1	WP_039330502.1	WP_038648295.1	WP_033751813.1	WP_023334900.1	WP_006118417.1	WP_006118417.1	WP_013357106.1	WP_033731846.1	WP_006819022.1	WP_006819022.1
299	ribosomal silencing factor RsfS	rsfS	105	87.6439	MRY16398_40890	WP_003022728.1	WP_003022728.1	WP_002894623.1	YP_004592967.1	YP_003613543.1	AMY66768.1	WP_044178595.1	WP_041852134.1	WP_003858696.1	WP_064548405.1	WP_047371285.1	WP_062775191.1	WP_041852134.1	WP_004100162.1	WP_004100162.1	YP_005225808.1	WP_002894623.1	WP_002894623.1	WP_013367135.1	WP_004100162.1	WP_002894623.1	WP_002894623.1	WP_010258968.1	WP_013357099.1	WP_014606314.1	WP_014606314.1	WP_009091499.1	WP_031377198.1	WP_021508582.1	WP_021508582.1	WP_065649880.1	WP_039330517.1	WP_038648315.1	WP_033788909.1	WP_023334893.1	WP_006118410.1	WP_006118410.1	WP_013357099.1	WP_013357099.1	WP_038254731.1	WP_038254731.1
300	ribosomal RNA large subunit methyltransferase H	rlmH	155	90.5098	MRY16398_40900	WP_003022725.1	WP_003022725.1	WP_015367732.1	YP_004592966.1	YP_003613544.1	AMY66769.1	WP_014069327.1	WP_041852135.1	WP_003858701.1	WP_064548242.1	WP_041852135.1	WP_062775192.1	WP_071193869.1	WP_004100160.1	WP_004100160.1	YP_005225807.1	WP_002894620.1	WP_002894620.1	WP_013367136.1	WP_004100160.1	WP_002894620.1	WP_002894620.1	WP_010258969.1	WP_013357098.1	WP_013025014.1	WP_013025014.1	WP_009091501.1	WP_031377197.1	WP_021508583.1	WP_058757899.1	WP_013357098.1	WP_013357098.1	WP_038648318.1	WP_033751828.1	WP_023310748.1	WP_006118409.1	WP_006118409.1	WP_013357098.1	WP_013357098.1	WP_006819013.1	WP_006819013.1
301	cell wall shape-determining protein		370	92.3512	MRY16398_40920	WP_003022718.1	WP_006685529.1	WP_008805635.1	YP_004592964.1	YP_003613546.1	AMY66771.1	WP_044178601.1	WP_041852137.1	WP_013097590.1	WP_064548238.1	WP_047371287.1	WP_062775195.1	WP_041852137.1	WP_004100156.1	WP_004100156.1	YP_005225805.1	WP_002894613.1	WP_004885876.1	WP_013367138.1	WP_004100156.1	WP_008805635.1	WP_008805635.1	WP_031592234.1	WP_033784531.1	WP_024471157.1	WP_024471157.1	WP_033736585.1	WP_046288546.1	WP_031279886.1	WP_031279886.1	WP_065650496.1	WP_039330589.1	WP_038650220.1	WP_033789012.1	WP_023310746.1	WP_006118407.1	WP_006118407.1	WP_033784531.1	WP_033732041.1	WP_006819011.1	WP_006819011.1
302	serine-type D-Ala-D-Ala carboxypeptidase		403	89.6976	MRY16398_40940	WP_003022711.1	WP_038638745.1	WP_015367735.1	YP_004592962.1	YP_003613548.1	AMY66773.1	WP_044178607.1	WP_041852139.1	WP_013097592.1	WP_064548234.1	WP_047371289.1	WP_062775199.1	WP_041852139.1	WP_014228398.1	WP_014228398.1	YP_005225803.1	WP_002894539.1	WP_002894539.1	WP_013367140.1	WP_004848782.1	WP_008805633.1	WP_008805633.1	WP_010258977.1	WP_033732040.1	WP_019106261.1	WP_019106261.1	WP_009091510.1	WP_031377759.1	WP_021508587.1	WP_021508587.1	WP_065649883.1	WP_039330524.1	WP_038648327.1	WP_033788906.1	WP_069303814.1	WP_006118405.1	WP_006118405.1	WP_033732040.1	WP_033732040.1	WP_006819009.1	WP_006819009.1
303	UPF0250 protein		87	94.2195	MRY16398_40950	WP_003022706.1	WP_003022706.1	WP_015367736.1	YP_004592961.1	YP_003613549.1	AMY66774.1	WP_017455881.1	WP_007373847.1	WP_003858718.1	WP_035894333.1	WP_007373847.1	WP_062775201.1	WP_007373847.1	WP_004100153.1	WP_004100153.1	YP_005225802.1	WP_002894474.1	WP_002894474.1	WP_013367141.1	WP_004100153.1	WP_002894474.1	WP_002894474.1	WP_003854030.1	WP_013357093.1	WP_006118404.1	WP_006118404.1	WP_009091513.1	WP_031377758.1	WP_010618866.1	WP_010618866.1	WP_065649884.1	WP_039330526.1	WP_034829045.1	WP_033751835.1	WP_006177135.1	WP_006118404.1	WP_006118404.1	WP_013357093.1	WP_013357093.1	WP_006819008.1	WP_006819008.1
304	lipoyl synthase	lipA	321	94.3171	MRY16398_40980	WP_003022702.1	WP_038638737.1	WP_015367739.1	YP_004592958.1	YP_003613552.1	AMY66777.1	WP_044178620.1	WP_041852142.1	WP_013097595.1	WP_064548228.1	WP_047371292.1	WP_062775205.1	WP_071193871.1	WP_004848774.1	WP_004848774.1	YP_005225799.1	WP_002894467.1	WP_004885864.1	WP_013367144.1	WP_004848774.1	WP_002894467.1	WP_002894467.1	WP_010258979.1	WP_061061896.1	WP_013025007.1	WP_013025007.1	WP_009091517.1	WP_046288462.1	WP_021508589.1	WP_058757902.1	WP_039383121.1	WP_039330529.1	WP_038648336.1	WP_033788904.1	WP_013097595.1	WP_006118402.1	WP_006118402.1	WP_013357091.1	WP_033731833.1	WP_006819005.1	WP_038254723.1
305	alkyl hydroperoxide reductase subunit F		521	87.5634	MRY16398_41120	WP_003835619.1	WP_038638660.1	WP_020079366.1	YP_004592948.1	YP_003613565.1	AMY66788.1	WP_044178649.1	WP_041852155.1	WP_029882129.1	WP_064548212.1	WP_047371299.1	WP_062775223.1	WP_041852155.1	WP_004848755.1	WP_004848755.1	YP_005225789.1	WP_004893443.1	WP_004885848.1	WP_062740651.1	WP_004848755.1	WP_008805622.1	WP_008805622.1	WP_010248223.1	WP_061062912.1	WP_013026407.1	WP_013026407.1	WP_046102218.1	WP_031377139.1	WP_021509294.1	WP_058769944.1	WP_065648895.1	WP_039333807.1	WP_038645881.1	WP_033791568.1	WP_064673637.1	WP_033740538.1	WP_054633458.1	WP_013358495.1	WP_033733273.1	WP_006818994.1	WP_006818994.1
306	alkyl hydroperoxide reductase subunit C		187	95.561	MRY16398_41130	WP_002894394.1	WP_004859485.1	WP_004859485.1	YP_004592947.1	YP_003613566.1	AMY66789.1	WP_000052802.1	WP_041852156.1	WP_008501015.1	WP_004859485.1	WP_041852156.1	WP_052284784.1	WP_041852156.1	WP_002894394.1	WP_002894394.1	YP_005225788.1	WP_002894394.1	WP_002894394.1	WP_013367156.1	WP_002894394.1	WP_002894394.1	WP_002894394.1	WP_010248225.1	WP_013358496.1	WP_013026408.1	WP_013026408.1	WP_010617942.1	WP_010617942.1	WP_010617942.1	WP_010617942.1	WP_065648894.1	WP_039333805.1	WP_034824884.1	WP_033750273.1	WP_008501015.1	WP_033740540.1	WP_033740540.1	WP_013358496.1	WP_013358496.1	WP_006818993.1	WP_006818993.1
307	bifunctional protein FolD	folD	288	92.2854	MRY16398_43110	WP_003021887.1	WP_003021887.1	WP_015367875.1	YP_004592822.1	YP_003611787.1	AMY66875.1	WP_044184880.1	WP_041852424.1	WP_013095929.1	WP_064548080.1	WP_047371511.1	WP_062776969.1	WP_071195795.1	WP_004099791.1	WP_004099791.1	YP_005225533.1	WP_004143017.1	WP_004143017.1	WP_062740534.1	WP_004099791.1	WP_004143017.1	WP_004143017.1	WP_010671240.1	WP_061061872.1	WP_013024950.1	WP_013024950.1	WP_009091578.1	WP_031376076.1	WP_021508629.1	WP_021508629.1	WP_065649896.1	WP_039330566.1	WP_034828233.1	WP_033788854.1	WP_008499332.1	WP_006117852.1	WP_054634385.1	WP_013357051.1	WP_033731804.1	WP_038254436.1	WP_038254436.1
308	peptidyl-prolyl cis-trans isomerase		164	91.1488	MRY16398_43170	WP_003021875.1	WP_003021875.1	WP_015367878.1	YP_004592819.1	YP_003611781.1	AMY66881.1	WP_044184862.1	WP_041852430.1	WP_020685026.1	WP_064548074.1	WP_041852430.1	WP_062776957.1	WP_041852430.1	WP_004099775.1	WP_004099775.1	YP_005225530.1	WP_004151319.1	WP_004151319.1	WP_013367264.1	WP_004099775.1	WP_008805471.1	WP_008805471.1	WP_010259052.1	WP_013357047.1	WP_014593110.1	WP_014593110.1	WP_009091583.1	WP_031376072.1	WP_021508631.1	WP_021508631.1	WP_039383066.1	WP_034828227.1	WP_038648453.1	WP_033752889.1	WP_023310635.1	WP_006117856.1	WP_006117856.1	WP_013357047.1	WP_013357047.1	WP_006818890.1	WP_038254424.1
309	N5-carboxyaminoimidazole ribonucleotide mutase	purE	169	90.9488	MRY16398_43190	WP_044699444.1	WP_038638478.1	WP_015367880.1	YP_004592817.1	YP_003611777.1	AMY66885.1	WP_044184856.1	WP_041852432.1	WP_029882627.1	WP_064548070.1	WP_047371517.1	WP_062776955.1	WP_041852432.1	WP_004848424.1	WP_004130058.1	YP_005225527.1	WP_004151322.1	WP_004204711.1	WP_062740527.1	WP_004130058.1	WP_012968797.1	WP_004151322.1	WP_010259054.1	WP_013357045.1	WP_014593107.1	WP_014606410.1	WP_046101381.1	WP_031376070.1	WP_021508633.1	WP_058769411.1	WP_065649899.1	WP_039330570.1	WP_038648460.1	WP_033788851.1	WP_014882834.1	WP_006117858.1	WP_054634389.1	WP_013357045.1	WP_013357045.1	WP_006818888.1	WP_038254421.1
310	adenylate kinase	adk	214	93.4146	MRY16398_43440	WP_003021773.1	WP_003021773.1	WP_015367904.1	YP_004592795.1	YP_003611755.1	AMY66901.1	WP_044184797.1	WP_041852454.1	WP_006809841.1	WP_014069168.1	WP_041852454.1	WP_062773798.1	WP_041852454.1	WP_004848363.1	WP_004848363.1	YP_005225502.1	WP_002892184.1	WP_002892184.1	WP_013367290.1	WP_004848363.1	WP_002892184.1	WP_002892184.1	WP_010671225.1	WP_013357027.1	WP_013024924.1	WP_014606422.1	WP_009091630.1	WP_031376054.1	WP_021507222.1	WP_021507222.1	WP_065649915.1	WP_039330101.1	WP_038648493.1	WP_033788836.1	WP_006809841.1	WP_033738701.1	WP_033738701.1	WP_013357027.1	WP_013357027.1	WP_006818864.1	WP_006818864.1
311	chaperone protein HtpG	htpG	624	90.5	MRY16398_43450	WP_003021770.1	WP_038638366.1	WP_015367905.1	YP_004592794.1	YP_003611754.1	AMY66902.1	WP_044184795.1	WP_072039798.1	WP_023620089.1	WP_064548017.1	WP_071846001.1	WP_062773800.1	WP_041852455.1	WP_009653565.1	WP_009653565.1	YP_005225501.1	WP_004177228.1	WP_004177228.1	WP_071886701.1	WP_009653565.1	WP_008805450.1	WP_008805450.1	WP_069025900.1	WP_061061852.1	WP_013024923.1	WP_014593096.1	WP_033736390.1	WP_046288479.1	WP_021507219.1	WP_058769401.1	WP_065649918.1	WP_039330105.1	WP_038648499.1	WP_033788833.1	WP_039263967.1	WP_033738700.1	WP_054634397.1	WP_013357025.1	WP_033731786.1	WP_006818863.1	WP_006818863.1
312	recombination protein RecR	recR	201	92.2829	MRY16398_43460	WP_003021767.1	WP_003021767.1	WP_015367906.1	YP_004592793.1	YP_003611753.1	AMY66903.1	WP_044184791.1	WP_041852456.1	WP_013095898.1	WP_064548015.1	WP_047371541.1	WP_061282030.1	WP_071195813.1	WP_004129946.1	WP_004129946.1	YP_005225500.1	WP_002892177.1	WP_004204735.1	WP_013367292.1	WP_004129946.1	WP_008805449.1	WP_008805449.1	WP_003850420.1	WP_013357024.1	WP_013024921.1	WP_014606423.1	WP_046101370.1	WP_031377861.1	WP_031279660.1	WP_031279660.1	WP_039383019.1	WP_039330098.1	WP_007886897.1	WP_033752663.1	WP_008499298.1	WP_006117920.1	WP_006117920.1	WP_013357024.1	WP_013357024.1	WP_006818861.1	WP_006818861.1
313	nucleoid-associated protein		129	94.2829	MRY16398_43470	WP_003021764.1	WP_003021764.1	WP_008805448.1	YP_004592792.1	YP_003611752.1	AMY66904.1	WP_044184788.1	WP_041852682.1	WP_003858972.1	WP_064548013.1	WP_041852682.1	WP_052283815.1	WP_041852682.1	WP_004099673.1	WP_004099673.1	YP_005225499.1	WP_002892173.1	WP_002892173.1	WP_004386900.1	WP_004099673.1	WP_008805448.1	WP_008805448.1	WP_031592161.1	WP_003850423.1	WP_013024920.1	WP_013024920.1	WP_009091641.1	WP_031377860.1	WP_010616869.1	WP_010616869.1	WP_031377860.1	WP_031377860.1	WP_031377860.1	WP_033752664.1	WP_003858972.1	WP_033738698.1	WP_033738698.1	WP_003850423.1	WP_003850423.1	WP_038254386.1	WP_038254386.1
314	adenine phosphoribosyltransferase	apt	183	89.6512	MRY16398_43490	WP_003021759.1	WP_006685676.1	WP_015367908.1	YP_004592790.1	YP_003611750.1	AMY66906.1	WP_044184782.1	WP_041852458.1	WP_000127359.1	WP_052283817.1	WP_047371543.1	WP_062773804.1	WP_047371543.1	WP_004099669.1	WP_004099669.1	YP_005225496.1	WP_014907969.1	WP_004204738.1	WP_062740510.1	WP_004099669.1	WP_012542663.1	WP_012542663.1	WP_031592164.1	WP_061063681.1	WP_014606425.1	WP_014606425.1	WP_009091646.1	WP_031374646.1	WP_031279659.1	WP_031279659.1	WP_065650499.1	WP_039330096.1	WP_038648506.1	WP_033788831.1	WP_069303751.1	WP_006117923.1	WP_006117923.1	WP_013357022.1	WP_033732028.1	WP_006818858.1	WP_038254383.1
315	transcriptional regulator	hha	72	87.722	MRY16398_43590	WP_002892050.1	WP_002892050.1	WP_015367918.1	YP_004592781.1	YP_003611741.1	AMY66914.1	WP_044184757.1	WP_041852465.1	WP_013095889.1	WP_064547995.1	WP_041852465.1	WP_062773821.1	WP_041852465.1	WP_004099646.1	WP_004099646.1	YP_005225486.1	WP_002892050.1	WP_002892050.1	WP_013367304.1	WP_004099646.1	WP_002892050.1	WP_002892050.1	WP_003850458.1	WP_003850458.1	WP_013024903.1	WP_013024903.1	WP_003850458.1	WP_031374659.1	WP_021507203.1	WP_021507203.1	WP_065649931.1	WP_034828137.1	WP_034828137.1	WP_033752683.1	WP_008499287.1	WP_006117940.1	WP_006117940.1	WP_003850458.1	WP_003850458.1	WP_006818849.1	WP_006818849.1
316	ammonium transporter		429	88.0683	MRY16398_43890	WP_003835936.1	WP_038638301.1	WP_020079462.1	YP_004592762.1	YP_003611722.1	AMY66931.1	WP_044184673.1	WP_041852487.1	WP_013095872.1	WP_064548126.1	WP_047371569.1	WP_062774066.1	WP_041852487.1	WP_004848284.1	WP_004848284.1	YP_005225456.1	WP_004152876.1	WP_004204781.1	WP_013367327.1	WP_014837597.1	WP_012542680.1	WP_012542680.1	WP_010255877.1	WP_013357006.1	WP_014606435.1	WP_014606435.1	WP_009091680.1	WP_069727946.1	WP_021507199.1	WP_058757951.1	WP_065649935.1	WP_039330081.1	WP_038648536.1	WP_033788819.1	WP_023310584.1	WP_033738675.1	WP_033738675.1	WP_013357006.1	WP_013357006.1	WP_006818802.1	WP_006818802.1
317	nitrogen regulatory protein P-II 2	glnK	112	97.739	MRY16398_43900	WP_003021657.1	WP_006685697.1	WP_015367937.1	YP_004592761.1	YP_003611721.1	AMY66932.1	WP_002891893.1	WP_002891893.1	WP_008503304.1	WP_004858743.1	WP_002891893.1	WP_004858743.1	WP_002891893.1	WP_004099573.1	WP_004099573.1	YP_005225455.1	WP_002891893.1	WP_002891893.1	WP_006809867.1	WP_004099573.1	WP_002891893.1	WP_002891893.1	WP_003850469.1	WP_003850469.1	WP_013024898.1	WP_013024898.1	WP_003850469.1	WP_003850469.1	WP_007886947.1	WP_007886947.1	WP_003850469.1	WP_007886947.1	WP_007886947.1	WP_033752690.1	WP_008503304.1	WP_003850469.1	WP_003850469.1	WP_003850469.1	WP_003850469.1	WP_006818801.1	WP_006818801.1
318	7-cyano-7-deazaguanine synthase	queC	231	89.1854	MRY16398_43970	WP_003835948.1	WP_038638285.1	WP_020079468.1	YP_004592754.1	YP_003611713.1	AMY66938.1	WP_044184652.1	WP_041852494.1	WP_029883401.1	WP_064547933.1	WP_047371575.1	WP_062773861.1	WP_071195830.1	WP_014228183.1	WP_014228183.1	YP_005225448.1	WP_012737507.1	WP_004204791.1	WP_062740492.1	WP_014228183.1	WP_008805406.1	WP_008805406.1	WP_052272157.1	WP_061061836.1	WP_015700834.1	WP_014593081.1	WP_046101358.1	WP_031374669.1	WP_021507191.1	WP_058769391.1	WP_065649942.1	WP_039330068.1	WP_038648549.1	WP_033788812.1	WP_023310577.1	WP_033738791.1	WP_006117951.1	WP_013356999.1	WP_033732025.1	WP_006818793.1	WP_006818793.1
319	DNA-binding protein HU-beta	hupB	90	88.5268	MRY16398_44010	WP_003021629.1	WP_003021629.1	WP_002444653.1	YP_004592749.1	YP_003611708.1	AMY66942.1	WP_044184641.1	WP_041852498.1	WP_002444653.1	WP_002444653.1	WP_041852498.1	WP_062773870.1	WP_041852498.1	WP_002444653.1	WP_002444653.1	YP_005225444.1	WP_002444653.1	WP_002444653.1	WP_002444653.1	WP_002444653.1	WP_002444653.1	WP_002444653.1	WP_009091701.1	WP_061061833.1	WP_014606441.1	WP_014606441.1	WP_009091701.1	WP_014606441.1	WP_014606441.1	WP_014606441.1	WP_065649945.1	WP_034828113.1	WP_034828113.1	WP_033752705.1	WP_002444653.1	WP_006117956.1	WP_006117956.1	WP_033731763.1	WP_033731763.1	WP_002444653.1	WP_002444653.1
320	Lon protease	lon	784	95.7341	MRY16398_44020	WP_003021627.1	WP_038638272.1	WP_015367948.1	YP_004592748.1	YP_003611707.1	AMY66943.1	WP_044184638.1	WP_041852499.1	WP_029883404.1	WP_064547926.1	WP_047371578.1	WP_062773871.1	WP_071195832.1	WP_004099539.1	WP_004099539.1	YP_005225443.1	WP_004151336.1	WP_004151336.1	WP_062740489.1	WP_004099539.1	WP_004151336.1	WP_004151336.1	WP_010255415.1	WP_061061832.1	WP_013024888.1	WP_013024888.1	WP_046101355.1	WP_031374673.1	WP_021507187.1	WP_021507187.1	WP_065649946.1	WP_039330062.1	WP_034828111.1	WP_033788808.1	WP_023334706.1	WP_033738666.1	WP_033738666.1	WP_003850493.1	WP_003850493.1	WP_006818787.1	WP_006818787.1
321	ATP-dependent Clp protease ATP-binding subunit ClpX	clpX	424	96.4439	MRY16398_44030	WP_003831013.1	WP_003831013.1	WP_015704591.1	YP_004592747.1	YP_003611706.1	AMY66944.1	WP_044184635.1	WP_041852500.1	WP_013095858.1	WP_064547924.1	WP_041852500.1	WP_062773872.1	WP_041852500.1	WP_004099538.1	WP_004099538.1	YP_005225441.1	WP_002891807.1	WP_002891807.1	WP_013367339.1	WP_004099538.1	WP_008805402.1	WP_008805402.1	WP_010671205.1	WP_061061831.1	WP_013024887.1	WP_013024887.1	WP_009091705.1	WP_031374674.1	WP_021507186.1	WP_021507186.1	WP_039382987.1	WP_039330061.1	WP_034828109.1	WP_033752707.1	WP_023310570.1	WP_033738665.1	WP_033738665.1	WP_003850494.1	WP_003850494.1	WP_038254263.1	WP_038254263.1
322	ATP-dependent Clp protease proteolytic subunit	clpP	207	94.2049	MRY16398_44040	WP_003021624.1	WP_032939995.1	WP_003021624.1	YP_004592746.1	YP_003611705.1	AMY66945.1	WP_044184633.1	WP_041852501.1	WP_013095857.1	WP_035894303.1	WP_041852501.1	WP_062773874.1	WP_041852501.1	WP_003021624.1	WP_003021624.1	YP_005225440.1	WP_002891804.1	WP_002891804.1	WP_062740488.1	WP_003021624.1	WP_002891804.1	WP_002891804.1	WP_010255410.1	WP_010255410.1	WP_006117959.1	WP_006117959.1	WP_009091707.1	WP_031374675.1	WP_010616837.1	WP_010616837.1	WP_065649947.1	WP_013508134.1	WP_008103933.1	WP_033788807.1	WP_010428105.1	WP_006117959.1	WP_006117959.1	WP_010255410.1	WP_010255410.1	WP_038254258.1	WP_038254258.1
323	trigger factor	tig	432	87.161	MRY16398_44050	WP_003021622.1	WP_038638267.1	WP_015367952.1	YP_004592745.1	YP_003611704.1	AMY66946.1	WP_044184630.1	WP_041852502.1	WP_013095856.1	WP_064547922.1	WP_047371579.1	WP_062773876.1	WP_041852502.1	WP_004848255.1	WP_004848255.1	YP_005225439.1	WP_004147333.1	WP_004204798.1	WP_013367341.1	WP_004848255.1	WP_008805401.1	WP_008805401.1	WP_010255408.1	WP_061061830.1	WP_013024885.1	WP_014593078.1	WP_009091709.1	WP_069727942.1	WP_021507185.1	WP_021507185.1	WP_065649948.1	WP_039330057.1	WP_038648556.1	WP_033788806.1	WP_023310569.1	WP_033738663.1	WP_033738663.1	WP_013356994.1	WP_033731762.1	WP_006818784.1	WP_006818784.1
324	protoheme IX farnesyltransferase	cyoE	295	92.622	MRY16398_44150	WP_003021605.1	WP_019076164.1	WP_015367961.1	YP_004592735.1	YP_003611695.1	AMY66953.1	WP_044184610.1	WP_041852512.1	WP_013095848.1	WP_064547906.1	WP_047371588.1	WP_062773887.1	WP_071195839.1	WP_004129778.1	WP_014837588.1	YP_005225430.1	WP_002891629.1	WP_002891629.1	WP_013367349.1	WP_014837588.1	WP_002891629.1	WP_002891629.1	WP_010255394.1	WP_061061826.1	WP_013024877.1	WP_013024877.1	WP_009091722.1	WP_069727940.1	WP_021507178.1	WP_021507178.1	WP_039382978.1	WP_039330043.1	WP_034828090.1	WP_033752721.1	WP_013095848.1	WP_006117969.1	WP_006117969.1	WP_010255394.1	WP_010255394.1	WP_006818776.1	WP_006818776.1
325	1-deoxy-D-xylulose-5-phosphate synthase	dxs	630	87.761	MRY16398_44240	WP_032936978.1	WP_038638211.1	WP_015367989.1	YP_004592707.1	YP_003611687.1	AMY66961.1	WP_044184573.1	WP_041852686.1	WP_023622252.1	WP_064547873.1	WP_047373380.1	WP_062773907.1	WP_071195948.1	WP_025107179.1	WP_004129698.1	YP_005225412.1	WP_004144655.1	WP_004204827.1	WP_062740482.1	WP_004129698.1	WP_012968835.1	WP_008805380.1	WP_010671199.1	WP_061061821.1	WP_026021088.1	WP_026021088.1	WP_046101353.1	WP_046288486.1	WP_021507167.1	WP_058769385.1	WP_065649961.1	WP_039330027.1	WP_038648591.1	WP_033752730.1	WP_069303734.1	WP_033738645.1	WP_039338477.1	WP_013356980.1	WP_033731748.1	WP_006818765.1	WP_038254237.1
326	N utilization substance protein B homolog	nusB	139	94.3244	MRY16398_44280	WP_000801129.1	WP_000801129.1	WP_015367993.1	YP_004592703.1	YP_003611684.1	AMY66964.1	WP_044184560.1	WP_041852523.1	WP_006809908.1	WP_064547866.1	WP_047371598.1	WP_062773912.1	WP_041852523.1	WP_004099457.1	WP_004099457.1	YP_005225408.1	WP_002891356.1	WP_004204833.1	WP_013367368.1	WP_004099457.1	WP_008805376.1	WP_008805376.1	WP_010255372.1	WP_013356976.1	WP_013024861.1	WP_013024861.1	WP_009091744.1	WP_031374690.1	WP_031279648.1	WP_031279648.1	WP_065649965.1	WP_039330019.1	WP_038648596.1	WP_033752734.1	WP_006809908.1	WP_006117983.1	WP_006117983.1	WP_013356976.1	WP_013356976.1	WP_006818761.1	WP_006818761.1
327	6,7-dimethyl-8-ribityllumazine synthase	ribH	156	89.739	MRY16398_44290	WP_003021575.1	WP_003021575.1	WP_001021161.1	YP_004592702.1	YP_003611683.1	AMY66965.1	WP_044184557.1	WP_041852524.1	WP_003859098.1	WP_001021161.1	WP_041852524.1	WP_062773913.1	WP_041852524.1	WP_004129690.1	WP_004129690.1	YP_005225407.1	WP_001021161.1	WP_001021161.1	WP_013367369.1	WP_004129690.1	WP_001021161.1	WP_001021161.1	WP_010255369.1	WP_013356975.1	WP_014593064.1	WP_014593064.1	WP_009091746.1	WP_031374691.1	WP_021507162.1	WP_058769383.1	WP_039382965.1	WP_039330017.1	WP_038648599.1	WP_033752735.1	WP_006176874.1	WP_006117984.1	WP_006117984.1	WP_013356975.1	WP_013356975.1	WP_006818760.1	WP_006818760.1
328	protein translocase subunit SecD	secD	604	90.8439	MRY16398_44380	WP_071681428.1	WP_071888113.1	WP_015704558.1	YP_004592694.1	YP_003611675.1	AMY66971.1	WP_071825917.1	WP_072039800.1	WP_071830016.1	WP_074398825.1	WP_071845920.1	WP_073971097.1	WP_072039800.1	WP_071846141.1	WP_071846141.1	YP_005225399.1	WP_012737493.1	WP_004204840.1	WP_071841419.1	WP_032694143.1	WP_008805370.1	WP_008805370.1	WP_010671195.1	WP_071888652.1	WP_013024855.1	WP_013024855.1	WP_009091758.1	WP_046288489.1	WP_071813591.1	WP_071813591.1	WP_075050751.1	WP_071885749.1	WP_071845629.1	WP_071997378.1	WP_071789390.1	WP_033738638.1	WP_072021736.1	WP_013356970.1	WP_072013067.1	WP_071777516.1	WP_071777516.1
329	queuine tRNA-ribosyltransferase	tgt	375	94.4366	MRY16398_44400	WP_003021535.1	WP_003021535.1	WP_015368001.1	YP_004592692.1	YP_003611673.1	AMY66973.1	WP_044184527.1	WP_041852534.1	WP_029883412.1	WP_012133574.1	WP_047371608.1	WP_062773929.1	WP_041852534.1	WP_004129667.1	WP_004129667.1	YP_005225397.1	WP_002890395.1	WP_002890395.1	WP_012133574.1	WP_004129667.1	WP_002890395.1	WP_002890395.1	WP_010255351.1	WP_013356969.1	WP_013024854.1	WP_013024854.1	WP_046101348.1	WP_031374696.1	WP_021507154.1	WP_021507154.1	WP_039385736.1	WP_039330004.1	WP_038648613.1	WP_033752742.1	WP_003859110.1	WP_006117994.1	WP_054634410.1	WP_013356969.1	WP_033731739.1	WP_006818749.1	WP_006818749.1
330	S-adenosylmethionine:tRNA ribosyltransferase-isomerase	queA	356	85.6585	MRY16398_44410	WP_044699350.1	WP_038638182.1	WP_015368002.1	YP_004592691.1	YP_003611672.1	AMY66974.1	WP_044184523.1	WP_041852535.1	WP_029883413.1	WP_064547853.1	WP_047371609.1	WP_062773931.1	WP_071195844.1	WP_032694142.1	WP_042944443.1	YP_005225396.1	WP_002890390.1	WP_004204841.1	WP_062740478.1	WP_032694142.1	WP_002890390.1	WP_002890390.1	WP_031592197.1	WP_033731738.1	WP_014593059.1	WP_014606452.1	WP_009091763.1	WP_031374697.1	WP_021507153.1	WP_058769378.1	WP_065649971.1	WP_039330002.1	WP_038648615.1	WP_033788785.1	WP_023310550.1	WP_006117567.1	WP_006117567.1	WP_041456669.1	WP_033731738.1	WP_040903355.1	WP_038254217.1
331	proline-specific permease ProY		453	89.2829	MRY16398_44470	WP_003021504.1	WP_038638156.1	WP_015368010.1	YP_004592683.1	YP_003611668.1	AMY66979.1	WP_044184506.1	WP_041852542.1	WP_020686369.1	WP_064548121.1	WP_047371614.1	WP_062774071.1	WP_041852542.1	WP_014228149.1	WP_014228149.1	YP_005225381.1	WP_012737487.1	WP_004204857.1	WP_062740473.1	WP_014228149.1	WP_012968844.1	WP_023297118.1	WP_031593969.1	WP_033731734.1	WP_013024849.1	WP_013024849.1	WP_009091770.1	WP_046288491.1	WP_021507148.1	WP_058757974.1	WP_065649975.1	WP_039334271.1	WP_038648624.1	WP_033788778.1	WP_063429228.1	WP_006117571.1	WP_006117571.1	WP_013356964.1	WP_033731734.1	WP_006818739.1	WP_006818739.1
332	DNA-binding response regulator		229	95.0293	MRY16398_44500	WP_003021496.1	WP_003021496.1	WP_004099401.1	YP_004592680.1	YP_003611664.1	AMY66981.1	WP_044184496.1	WP_041852545.1	WP_010428026.1	WP_035895131.1	WP_041852545.1	WP_062773960.1	WP_041852545.1	WP_004099401.1	WP_004099401.1	YP_005225378.1	WP_002890343.1	WP_004204861.1	WP_013367391.1	WP_004099401.1	WP_002890343.1	WP_002890343.1	WP_003852491.1	WP_003852491.1	WP_041457512.1	WP_014606457.1	WP_009091780.1	WP_003852491.1	WP_021507143.1	WP_021507143.1	WP_065649979.1	WP_039334281.1	WP_034830536.1	WP_033788773.1	WP_008503265.1	WP_014606457.1	WP_014606457.1	WP_003852491.1	WP_003852491.1	WP_006818736.1	WP_006818736.1
333	delta-aminolevulinic acid dehydratase		323	91.3829	MRY16398_44780	WP_003021420.1	WP_038638082.1	WP_015368036.1	YP_004592657.1	YP_003611638.1	AMY67005.1	WP_044184433.1	WP_041852571.1	WP_013095798.1	WP_064547801.1	WP_047371643.1	WP_062774001.1	WP_071195863.1	WP_004848143.1	WP_004848143.1	YP_005225354.1	WP_002890201.1	WP_004204887.1	WP_062740461.1	WP_004848143.1	WP_002890201.1	WP_002890201.1	WP_031594159.1	WP_061063614.1	WP_041457848.1	WP_014594817.1	WP_009087843.1	WP_031375259.1	WP_031279816.1	WP_031279816.1	WP_065648536.1	WP_039328399.1	WP_034819746.1	WP_033792787.1	WP_028017695.1	WP_006121079.1	WP_006121079.1	WP_033734324.1	WP_033734324.1	WP_038254178.1	WP_038254178.1
334	glutamate 5-kinase	proB	367	92.7073	MRY16398_45330	WP_003031373.1	WP_038637695.1	WP_015368077.1	YP_004592624.1	YP_003611584.1	AMY67026.1	WP_044184281.1	WP_041852618.1	WP_013095745.1	WP_035896573.1	WP_047371693.1	WP_062777259.1	WP_041852618.1	WP_004848066.1	WP_004848066.1	YP_005225315.1	WP_004144574.1	WP_004204699.1	WP_013367447.1	WP_004848066.1	WP_008805306.1	WP_008805306.1	WP_069025862.1	WP_010255198.1	WP_041457496.1	WP_014593015.1	WP_046101310.1	WP_069727907.1	WP_021507276.1	WP_021507276.1	WP_065650025.1	WP_039333147.1	WP_038648752.1	WP_033788725.1	WP_069303698.1	WP_033738564.1	WP_033738564.1	WP_013356908.1	WP_013356908.1	WP_038254119.1	WP_038254119.1
335	xanthine phosphoribosyltransferase	gpt	152	91.8049	MRY16398_45440	WP_003031380.1	WP_038637683.1	WP_002889733.1	YP_004592583.1	YP_003611578.1	AMY67030.1	WP_044184268.1	WP_041852629.1	WP_003863205.1	WP_064547670.1	WP_041852629.1	WP_062777267.1	WP_041852629.1	WP_004129200.1	WP_004129200.1	YP_005225276.1	WP_002889733.1	WP_002889733.1	WP_013367451.1	WP_004129200.1	WP_002889733.1	WP_002889733.1	WP_031590376.1	WP_003851171.1	WP_014606498.1	WP_014606498.1	WP_046101308.1	WP_031374987.1	WP_021507279.1	WP_021507279.1	WP_007887137.1	WP_007887137.1	WP_007887137.1	WP_033752804.1	WP_010427903.1	WP_006118053.1	WP_006118053.1	WP_041456658.1	WP_003851171.1	WP_038254113.1	WP_038254113.1
336	class II glutamine amidotransferase		255	88.6951	MRY16398_45480	WP_044702507.1	WP_038637544.1	WP_015368120.1	YP_004592569.1	YP_003611565.1	AMY67041.1	WP_044184153.1	WP_041852633.1	WP_013095728.1	WP_064547651.1	WP_047371707.1	WP_062777287.1	WP_041852633.1	WP_004847917.1	WP_004847917.1	YP_005225263.1	WP_002889696.1	WP_004204630.1	WP_013367462.1	WP_004847917.1	WP_008805262.1	WP_008805262.1	WP_031590390.1	WP_013356897.1	WP_013024770.1	WP_014606504.1	WP_009091903.1	WP_031374981.1	WP_021507283.1	WP_058769334.1	WP_065650031.1	WP_039333168.1	WP_038648781.1	WP_033788683.1	WP_023310496.1	WP_006118044.1	WP_006118044.1	WP_013356897.1	WP_013356897.1	WP_006818602.1	WP_006818602.1
337	phosphoheptose isomerase	gmhA	193	93.7098	MRY16398_45490	WP_003031390.1	WP_016149592.1	WP_004099149.1	YP_004592568.1	YP_003611564.1	AMY67042.1	WP_044184151.1	WP_041852634.1	WP_013095727.1	WP_064547649.1	WP_047371708.1	WP_062777289.1	WP_041852634.1	WP_004099149.1	WP_004099149.1	YP_005225262.1	WP_004145825.1	WP_004145825.1	WP_013367463.1	WP_004099149.1	WP_008805261.1	WP_008805261.1	WP_010255178.1	WP_061061698.1	WP_014593004.1	WP_014593004.1	WP_009091904.1	WP_031374980.1	WP_021507284.1	WP_058769333.1	WP_065650032.1	WP_039333170.1	WP_034825351.1	WP_033788682.1	WP_010427884.1	WP_033738545.1	WP_039338565.1	WP_013356896.1	WP_033731682.1	WP_006818601.1	WP_006818601.1
338	ribonuclease HI	rnhA	156	86.6244	MRY16398_45850	WP_003031412.1	WP_038637491.1	WP_015368126.1	YP_004592562.1	YP_003611525.1	AMY67052.1	WP_044184111.1	WP_039076792.1	WP_013095689.1	WP_064547643.1	WP_047371736.1	WP_062777300.1	WP_039076792.1	WP_004129160.1	WP_014228027.1	YP_005225256.1	WP_002889686.1	WP_004204620.1	WP_062740412.1	WP_004129160.1	WP_004204620.1	WP_004204620.1	WP_010255125.1	WP_013356869.1	WP_014606540.1	WP_014606540.1	WP_009091940.1	WP_031377455.1	WP_010616975.1	WP_010616975.1	WP_065650061.1	WP_039337050.1	WP_038648852.1	WP_033752878.1	WP_023334599.1	WP_006118003.1	WP_006118003.1	WP_013356869.1	WP_033731652.1	WP_038254088.1	WP_038254088.1
339	methionine import ATP-binding protein MetN	metN	343	87.361	MRY16398_45990	WP_003018468.1	WP_038637459.1	WP_047740034.1	YP_004592552.1	YP_003611515.1	AMY63185.1	WP_044182470.1	WP_039078459.1	WP_029883822.1	WP_064547620.1	WP_047371747.1	WP_062772253.1	WP_039078459.1	WP_004098793.1	WP_004098793.1	YP_005225246.1	WP_002889450.1	WP_002889450.1	WP_013367504.1	WP_004098793.1	WP_012968897.1	WP_008807334.1	WP_069025850.1	WP_033731647.1	WP_020693764.1	WP_020693764.1	WP_046101272.1	WP_031375300.1	WP_021507463.1	WP_058770577.1	WP_065650067.1	WP_039331169.1	WP_038648875.1	WP_033793589.1	WP_023310475.1	WP_033740329.1	WP_033740329.1	WP_013356862.1	WP_033731647.1	WP_006817246.1	WP_038252078.1
340	methionine ABC transporter permease		217	94.878	MRY16398_46000	WP_003018471.1	WP_006686810.1	WP_015368137.1	YP_004592551.1	YP_003611514.1	AMY63186.1	WP_044182467.1	WP_039078458.1	WP_003856130.1	WP_064547618.1	WP_047371748.1	WP_062772250.1	WP_039078458.1	WP_004098792.1	WP_004098792.1	YP_005225245.1	WP_002889448.1	WP_004204478.1	WP_013367505.1	WP_004098792.1	WP_004204478.1	WP_004204478.1	WP_031375299.1	WP_009091958.1	WP_013024713.1	WP_013024713.1	WP_009091958.1	WP_031375299.1	WP_021507464.1	WP_021507464.1	WP_065650068.1	WP_039331171.1	WP_034829428.1	WP_033793588.1	WP_014168730.1	WP_006117788.1	WP_006117788.1	WP_009091958.1	WP_009091958.1	WP_006817245.1	WP_006817245.1
341	lipoprotein	yaeC	271	92.4293	MRY16398_46010	WP_003018474.1	WP_006686809.1	WP_015368138.1	YP_004592550.1	YP_003611513.1	AMY63187.1	WP_044182464.1	WP_039078457.1	WP_013095678.1	WP_064547616.1	WP_047371749.1	WP_062772247.1	WP_071193686.1	WP_004098791.1	WP_004098791.1	YP_005225244.1	WP_002889445.1	WP_002889445.1	WP_013367506.1	WP_004098791.1	WP_008807336.1	WP_008807336.1	WP_010254184.1	WP_013356861.1	WP_013024712.1	WP_014592975.1	WP_009091959.1	WP_031375298.1	WP_021507465.1	WP_021507465.1	WP_065650069.1	WP_039331173.1	WP_034829430.1	WP_033793586.1	WP_014168729.1	WP_033740328.1	WP_054634456.1	WP_013356861.1	WP_013356861.1	WP_006817244.1	WP_006817244.1
342	acetyl-coenzyme A carboxylase carboxyl transferase subunit alpha	accA	319	94.5561	MRY16398_46140	WP_003018513.1	WP_038637427.1	WP_047740038.1	YP_004592537.1	YP_003611500.1	AMY63199.1	WP_044182427.1	WP_039078446.1	WP_013095666.1	WP_064547595.1	WP_039078446.1	WP_062772208.1	WP_039078446.1	WP_004098771.1	WP_004098771.1	YP_005225232.1	WP_004145855.1	WP_004204460.1	WP_013367519.1	WP_004098771.1	WP_008807345.1	WP_008807345.1	WP_010254150.1	WP_061061663.1	WP_013024701.1	WP_013024701.1	WP_009091971.1	WP_031375289.1	WP_021507476.1	WP_021507476.1	WP_065650078.1	WP_039331196.1	WP_034829454.1	WP_033793575.1	WP_023310466.1	WP_033740317.1	WP_054634463.1	WP_013356851.1	WP_013356851.1	WP_006817232.1	WP_006817232.1
343	DNA-directed DNA polymerase		1160	93.7488	MRY16398_46150	WP_003018516.1	WP_038637424.1	WP_015704450.1	YP_004592536.1	YP_003611499.1	AMY63200.1	WP_044182426.1	WP_039078445.1	WP_029883818.1	WP_064547593.1	WP_047371759.1	WP_062772205.1	WP_071193681.1	WP_047724399.1	WP_009654544.1	YP_005225231.1	WP_004177353.1	WP_017900653.1	WP_013367520.1	WP_014837451.1	WP_008807346.1	WP_008807346.1	WP_069025847.1	WP_061061662.1	WP_013024700.1	WP_013024700.1	WP_009091973.1	WP_046289208.1	WP_021507477.1	WP_058770581.1	WP_065650079.1	WP_039331198.1	WP_038648903.1	WP_033793573.1	WP_069303682.1	WP_033740316.1	WP_054634464.1	WP_013356850.1	WP_033731639.1	WP_006817231.1	WP_006817231.1
344	acyl-[acyl-carrier-protein]--UDP-N-acetylglucosamine O-acyltransferase[[Kluyvera] intestini]	lpxA	262	87.0756	MRY16398_46180	WP_003018525.1	WP_038637417.1	WP_015368155.1	YP_004592533.1	YP_003611496.1	AMY63203.1	WP_044182420.1	WP_039078442.1	WP_013095662.1	WP_064547588.1	WP_047371762.1	WP_062772196.1	WP_039078442.1	WP_004098763.1	WP_004098763.1	YP_005225228.1	WP_004178647.1	WP_004204455.1	WP_013367523.1	WP_004098763.1	WP_008807349.1	WP_008807349.1	WP_010254134.1	WP_013356847.1	WP_013024697.1	WP_013024697.1	WP_009091978.1	WP_031375287.1	WP_021507480.1	WP_058770583.1	WP_039382744.1	WP_039331203.1	WP_038648910.1	WP_033749595.1	WP_023310462.1	WP_006117770.1	WP_006117770.1	WP_013356847.1	WP_013356847.1	WP_006817228.1	WP_006817228.1
345	3-hydroxyacyl-[acyl-carrier-protein] dehydratase FabZ	fabZ	151	97.0415	MRY16398_46190	WP_003018528.1	WP_003018528.1	WP_004145858.1	YP_004592532.1	YP_003611495.1	AMY63204.1	WP_004145858.1	WP_004145858.1	WP_010426706.1	WP_052285413.1	WP_004145858.1	WP_062772193.1	WP_004145858.1	WP_004098761.1	WP_004098761.1	YP_005225227.1	WP_004145858.1	WP_004145858.1	WP_006817227.1	WP_004098761.1	WP_004145858.1	WP_004145858.1	WP_003852639.1	WP_003852639.1	WP_006117769.1	WP_006117769.1	WP_009091980.1	WP_031375286.1	WP_013507953.1	WP_013507953.1	WP_007893924.1	WP_013507953.1	WP_013507953.1	WP_013507953.1	WP_010426706.1	WP_006117769.1	WP_006117769.1	WP_003852639.1	WP_003852639.1	WP_006817227.1	WP_006817227.1
346	UDP-3-O-(3-hydroxymyristoyl)glucosamine N-acyltransferase [[Kluyvera]intestini]	lpxD	341	88.4537	MRY16398_46200	WP_003018531.1	WP_038637414.1	WP_015368156.1	YP_004592531.1	YP_003611494.1	AMY63205.1	WP_044182416.1	WP_039078441.1	WP_013095661.1	WP_064547586.1	WP_047371763.1	WP_062772190.1	WP_039078441.1	WP_014837448.1	WP_042944324.1	YP_005225226.1	WP_002889327.1	WP_004204453.1	WP_062740400.1	WP_014837448.1	WP_008807350.1	WP_022065546.1	WP_010254128.1	WP_061061659.1	WP_013024695.1	WP_013024695.1	WP_046101261.1	WP_031375285.1	WP_021507481.1	WP_021507481.1	WP_039382740.1	WP_039331205.1	WP_038648913.1	WP_033793570.1	WP_032644136.1	WP_033740314.1	WP_033740314.1	WP_013356846.1	WP_033731636.1	WP_006817226.1	WP_006817226.1
347	outer membrane protein assembly factor BamA	bamA	804	87.7976	MRY16398_46220	WP_003018536.1	WP_038637411.1	WP_015704448.1	YP_004592529.1	YP_003611492.1	AMY63207.1	WP_044182412.1	WP_039078440.1	WP_013095659.1	WP_064547582.1	WP_047371764.1	WP_062772184.1	WP_071193679.1	WP_014228002.1	WP_032694381.1	YP_005225224.1	WP_004145860.1	WP_004204452.1	WP_062740399.1	WP_032694381.1	WP_008807351.1	WP_008807351.1	WP_069025844.1	WP_061061657.1	WP_014592965.1	WP_014592965.1	WP_009091984.1	WP_069728402.1	WP_021507483.1	WP_021507483.1	WP_065650083.1	WP_039331209.1	WP_038648919.1	WP_033793569.1	WP_033144673.1	WP_033740313.1	WP_033740313.1	WP_013356845.1	WP_013356845.1	WP_006817223.1	WP_006817223.1
348	ribosome-recycling factor	frr	185	91.7756	MRY16398_46270	WP_003018547.1	WP_006686783.1	WP_015368165.1	YP_004592524.1	YP_003611486.1	AMY63211.1	WP_044182404.1	WP_039078435.1	WP_008501909.1	WP_064547574.1	WP_039078435.1	WP_062772169.1	WP_039078435.1	WP_004098748.1	WP_004098748.1	YP_005225219.1	WP_002889308.1	WP_002889308.1	WP_013367531.1	WP_004098748.1	WP_002889308.1	WP_002889308.1	WP_010254103.1	WP_033731632.1	WP_013024688.1	WP_013024688.1	WP_009091992.1	WP_031375279.1	WP_021507488.1	WP_021507488.1	WP_065650507.1	WP_039331333.1	WP_038648929.1	WP_033749583.1	WP_003856180.1	WP_006117761.1	WP_006117761.1	WP_033731632.1	WP_033731632.1	WP_038252091.1	WP_038252091.1
349	uridylate kinase	pyrH	241	96.5171	MRY16398_46280	WP_003018549.1	WP_003018549.1	WP_004098747.1	YP_004592523.1	YP_003611485.1	AMY63212.1	WP_044182402.1	WP_039078434.1	WP_003856194.1	WP_000224567.1	WP_039078434.1	WP_062772166.1	WP_039078434.1	WP_004098747.1	WP_004098747.1	YP_005225218.1	WP_002889306.1	WP_002889306.1	WP_013367532.1	WP_004098747.1	WP_004098747.1	WP_004098747.1	WP_010254099.1	WP_013356840.1	WP_006117760.1	WP_006117760.1	WP_009091994.1	WP_031375278.1	WP_010616191.1	WP_010616191.1	WP_039382729.1	WP_039331221.1	WP_034829488.1	WP_033793563.1	WP_008501910.1	WP_006117760.1	WP_006117760.1	WP_013356840.1	WP_013356840.1	WP_006817216.1	WP_006817216.1
350	elongation factor Ts	tsf	283	91.7951	MRY16398_46290	WP_003018551.1	WP_003018551.1	WP_015368168.1	YP_004592522.1	YP_003611484.1	AMY63213.1	WP_044182401.1	WP_039078433.1	WP_008501911.1	WP_064547572.1	WP_047371769.1	WP_062772163.1	WP_071193677.1	WP_004098746.1	WP_004098746.1	YP_005225217.1	WP_004151930.1	WP_004151930.1	WP_013367533.1	WP_004098746.1	WP_004151930.1	WP_004151930.1	WP_031591214.1	WP_013356839.1	WP_013024686.1	WP_013024686.1	WP_009091996.1	WP_031375277.1	WP_021507489.1	WP_021507489.1	WP_065650088.1	WP_039331222.1	WP_038648932.1	WP_033749580.1	WP_014882627.1	WP_006117759.1	WP_006117759.1	WP_013356839.1	WP_013356839.1	WP_006817215.1	WP_006817215.1
351	30S ribosomal protein S2	rpsB	241	95.6561	MRY16398_46300	WP_003018553.1	WP_003018553.1	WP_004858107.1	YP_004592521.1	YP_003611483.1	AMY63214.1	WP_044182399.1	WP_039078432.1	WP_013095653.1	WP_064547569.1	WP_047371770.1	WP_062772160.1	WP_039078432.1	WP_003856207.1	WP_003856207.1	YP_005225216.1	WP_002889299.1	WP_004204447.1	WP_013367534.1	WP_003856207.1	WP_008807356.1	WP_008807356.1	WP_008925636.1	WP_061061652.1	WP_014592960.1	WP_014592960.1	WP_009091997.1	WP_031375276.1	WP_031279692.1	WP_031279692.1	WP_039382724.1	WP_034829491.1	WP_038648935.1	WP_033749579.1	WP_003856207.1	WP_006117758.1	WP_006117758.1	WP_033731630.1	WP_033731630.1	WP_006817214.1	WP_006817214.1
352	methionine aminopeptidase	map	263	89.2317	MRY16398_46310	WP_003018555.1	WP_038637400.1	WP_047740039.1	YP_004592520.1	YP_003611482.1	AMY63215.1	WP_044182398.1	WP_039078431.1	WP_013095652.1	WP_064547567.1	WP_047371771.1	WP_062772157.1	WP_039078431.1	WP_004098745.1	WP_004098745.1	YP_005225215.1	WP_002889297.1	WP_004204446.1	WP_013367535.1	WP_032694384.1	WP_004204446.1	WP_004204446.1	WP_010254092.1	WP_061061651.1	WP_013024684.1	WP_013024684.1	WP_009091999.1	WP_069728405.1	WP_021507491.1	WP_021507491.1	WP_065650089.1	WP_039331225.1	WP_038648936.1	WP_033793562.1	WP_069303679.1	WP_033740309.1	WP_033740309.1	WP_041456646.1	WP_033731629.1	WP_006817212.1	WP_006817212.1
353	2,3,4,5-tetrahydropyridine-2,6-dicarboxylate N-succinyltransferase[[Kluyvera] intestini]	dapD	274	94.0537	MRY16398_46330	WP_003837532.1	WP_006686779.1	WP_015368172.1	YP_004592518.1	YP_003611480.1	AMY63216.1	WP_044182395.1	WP_039078429.1	WP_013095650.1	WP_052285401.1	WP_039078429.1	WP_062772151.1	WP_039078429.1	WP_004098743.1	WP_004098743.1	YP_005225213.1	WP_002889295.1	WP_002889295.1	WP_013367537.1	WP_004098743.1	WP_002889295.1	WP_002889295.1	WP_010671859.1	WP_061063671.1	WP_013024682.1	WP_013024682.1	WP_009092003.1	WP_031375273.1	WP_021507493.1	WP_021507493.1	WP_065650091.1	WP_039331230.1	WP_038648942.1	WP_033793560.1	WP_008501915.1	WP_033740308.1	WP_033740308.1	WP_013356835.1	WP_033731627.1	WP_006817210.1	WP_006817210.1
354	UPF0325 protein		129	91.3463	MRY16398_46340	WP_003018562.1	WP_003018562.1	WP_015368173.1	YP_004592517.1	YP_003611479.1	AMY63217.1	WP_044182393.1	WP_039078428.1	WP_008501916.1	WP_035891957.1	WP_039078428.1	WP_062772148.1	WP_039078428.1	WP_004098742.1	WP_004098742.1	YP_005225212.1	WP_002889292.1	WP_002889292.1	WP_013367538.1	WP_004098742.1	WP_002889292.1	WP_002889292.1	WP_010254085.1	WP_033731626.1	WP_006117754.1	WP_006117754.1	WP_009092005.1	WP_010254085.1	WP_010616197.1	WP_010616197.1	WP_065650092.1	WP_039331232.1	WP_034829501.1	WP_033749575.1	WP_014168696.1	WP_006117754.1	WP_006117754.1	WP_033731626.1	WP_033731626.1	WP_006817209.1	WP_006817209.1
355	iron-sulfur cluster insertion protein ErpA	erpA	114	92.8561	MRY16398_46410	WP_003018581.1	WP_006686771.1	WP_015368181.1	YP_004592509.1	YP_003611472.1	AMY63224.1	WP_044182381.1	WP_039078421.1	WP_013095643.1	WP_064547553.1	WP_039078421.1	WP_062772127.1	WP_039078421.1	WP_004098733.1	WP_004098733.1	YP_005225205.1	WP_002889275.1	WP_002889275.1	WP_013367544.1	WP_004098733.1	WP_008807363.1	WP_008807363.1	WP_010254064.1	WP_008925625.1	WP_013024674.1	WP_013024674.1	WP_009092018.1	WP_031375266.1	WP_021507501.1	WP_021507501.1	WP_039382693.1	WP_034829523.1	WP_034829523.1	WP_033749565.1	WP_023310446.1	WP_006117744.1	WP_006117744.1	WP_008925625.1	WP_008925625.1	WP_006817203.1	WP_038252097.1
356	glutamate-1-semialdehyde 2,1-aminomutase	hemL	426	89.339	MRY16398_46420	WP_003837523.1	WP_038637369.1	WP_032709909.1	YP_004592507.1	YP_003611470.1	AMY63225.1	WP_044182376.1	WP_039078420.1	WP_029883628.1	WP_064547551.1	WP_047371779.1	WP_062772105.1	WP_071193673.1	WP_047724404.1	WP_042944322.1	YP_005225203.1	WP_012737424.1	WP_004204435.1	WP_062740394.1	WP_025107379.1	WP_012968909.1	WP_022065539.1	WP_039391370.1	WP_061061644.1	WP_013024673.1	WP_014606556.1	WP_009092019.1	WP_046289220.1	WP_021507502.1	WP_058770589.1	WP_065650099.1	WP_039331246.1	WP_038648963.1	WP_033793553.1	WP_064673252.1	WP_033740299.1	WP_054634475.1	WP_041456644.1	WP_033731619.1	WP_006817200.1	WP_038252099.1
357	RNA polymerase-binding transcription factor DksA	dksA	151	96.6585	MRY16398_46510	WP_003018625.1	WP_003018625.1	WP_007373199.1	YP_004592496.1	YP_003611461.1	AMY63234.1	WP_002463986.1	WP_001155227.1	WP_013095632.1	WP_001155227.1	WP_001155227.1	WP_062772081.1	WP_001155227.1	WP_004098689.1	WP_004098689.1	YP_005225172.1	WP_002888845.1	WP_002888845.1	WP_007749299.1	WP_004098689.1	WP_007749299.1	WP_007749299.1	WP_010254035.1	WP_008925615.1	WP_006117731.1	WP_006117731.1	WP_008925615.1	WP_031375735.1	WP_021507512.1	WP_021507512.1	WP_039382663.1	WP_039331260.1	WP_034829547.1	WP_033749555.1	WP_001155232.1	WP_006117731.1	WP_006117731.1	WP_008925615.1	WP_008925615.1	WP_001155227.1	WP_001155227.1
358	aspartate 1-decarboxylase	panD	126	86.3756	MRY16398_46570	WP_003018640.1	WP_023178331.1	WP_015368200.1	YP_004592490.1	YP_003611455.1	AMY63239.1	WP_044182339.1	WP_039078406.1	WP_003856284.1	WP_035891933.1	WP_039078406.1	WP_052282994.1	WP_039078406.1	WP_004098675.1	WP_004098675.1	YP_005225166.1	WP_002888834.1	WP_004204397.1	WP_013367560.1	WP_032694402.1	WP_004204397.1	WP_008807395.1	WP_010254022.1	WP_013356815.1	WP_013024658.1	WP_013024658.1	WP_009092050.1	WP_031375740.1	WP_021507518.1	WP_021507518.1	WP_039382649.1	WP_034829560.1	WP_038648996.1	WP_033793535.1	WP_006810068.1	WP_033740289.1	WP_033740289.1	WP_013356815.1	WP_033731602.1	WP_006817185.1	WP_006817185.1
359	transport permease protein		256	92.022	MRY16398_46600	WP_044698968.1	WP_038637314.1	WP_015368203.1	YP_004592487.1	YP_003611445.1	AMY63242.1	WP_044182332.1	WP_039078403.1	WP_013095617.1	WP_064547518.1	WP_047371795.1	WP_062772039.1	WP_039078403.1	WP_004098668.1	WP_004098668.1	YP_005225163.1	WP_002888827.1	WP_004204389.1	WP_044612000.1	WP_004098668.1	WP_008807398.1	WP_008807398.1	WP_010254018.1	WP_013356813.1	WP_013024657.1	WP_013024657.1	WP_009092055.1	WP_031375741.1	WP_021507520.1	WP_021507520.1	WP_065650111.1	WP_034829563.1	WP_034829563.1	WP_033793534.1	WP_023310428.1	WP_006117722.1	WP_006117722.1	WP_013356813.1	WP_013356813.1	WP_006817182.1	WP_006817182.1
360	multidrug ABC transporter ATP-binding protein		308	90.839	MRY16398_46610	WP_044698970.1	WP_038637310.1	WP_015368204.1	YP_004592486.1	YP_003611444.1	AMY63243.1	WP_044182329.1	WP_039078402.1	WP_029883644.1	WP_064547516.1	WP_047371796.1	WP_062772037.1	WP_039078402.1	WP_004098667.1	WP_014227952.1	YP_005225162.1	WP_002888823.1	WP_004204387.1	WP_013367564.1	WP_014227952.1	WP_008807399.1	WP_008807399.1	WP_010671845.1	WP_061061629.1	WP_013024656.1	WP_013024656.1	WP_009092057.1	WP_031375742.1	WP_021507521.1	WP_021507521.1	WP_065650112.1	WP_039331274.1	WP_034829565.1	WP_033749543.1	WP_032660633.1	WP_006117721.1	WP_006117721.1	WP_013356812.1	WP_033731601.1	WP_006817181.1	WP_038252114.1
361	hypoxanthine phosphoribosyltransferase		178	91.9902	MRY16398_46630	WP_003018658.1	WP_032940390.1	WP_071596110.1	YP_004592484.1	YP_003611442.1	AMY63245.1	WP_044182567.1	WP_039078400.1	WP_013095614.1	WP_064547513.1	WP_047371797.1	WP_062772032.1	WP_039078400.1	WP_014227950.1	WP_014227950.1	YP_005225160.1	WP_002888819.1	WP_004204384.1	WP_044612001.1	WP_014227950.1	WP_004204384.1	WP_004204384.1	WP_010254010.1	WP_013356810.1	WP_013024654.1	WP_013024654.1	WP_009092060.1	WP_046289198.1	WP_021507522.1	WP_021507522.1	WP_039382640.1	WP_039331277.1	WP_034829567.1	WP_071997496.1	WP_008501948.1	WP_006117719.1	WP_006117719.1	WP_013356810.1	WP_013356810.1	WP_006817179.1	WP_006817179.1
362	dihydrolipoyl dehydrogenase	lpdA	474	96.5854	MRY16398_47020	WP_003018686.1	WP_003018686.1	WP_015368220.1	YP_004592471.1	YP_003611427.1	AMY63253.1	WP_044182564.1	WP_039078471.1	WP_014830669.1	WP_064547498.1	WP_047373395.1	WP_062772271.1	WP_039078471.1	WP_004098637.1	WP_004098637.1	YP_005225140.1	WP_002888731.1	WP_002888731.1	WP_013367577.1	WP_032694416.1	WP_002888731.1	WP_002888731.1	WP_010253950.1	WP_061063670.1	WP_014606575.1	WP_014606575.1	WP_046101230.1	WP_031376687.1	WP_021507536.1	WP_021507536.1	WP_039385712.1	WP_039331346.1	WP_038650261.1	WP_033749657.1	WP_003856313.1	WP_028724707.1	WP_028724707.1	WP_013356791.1	WP_010253950.1	WP_038252128.1	WP_038252128.1
363	pyruvate dehydrogenase E1 component	aceE	887	91.9537	MRY16398_47040	WP_003845758.1	WP_038637266.1	WP_015368222.1	YP_004592469.1	YP_003611425.1	AMY63255.1	WP_044182292.1	WP_039078391.1	WP_013095597.1	WP_064547484.1	WP_039078391.1	WP_062772007.1	WP_039078391.1	WP_004098634.1	WP_004098634.1	YP_005225138.1	WP_002888700.1	WP_004204365.1	WP_013367579.1	WP_004098634.1	WP_008807412.1	WP_008807412.1	WP_010253944.1	WP_013356789.1	WP_013024637.1	WP_014592928.1	WP_046101228.1	WP_031376688.1	WP_021507538.1	WP_021507538.1	WP_065650118.1	WP_039331323.1	WP_034829620.1	WP_033793512.1	WP_023310418.1	WP_033740274.1	WP_033740274.1	WP_013356789.1	WP_033731583.1	WP_006817166.1	WP_006817166.1
364	pyruvate dehydrogenase complex repressor	pdhR	254	92.2902	MRY16398_47050	WP_003018699.1	WP_003018699.1	WP_015368223.1	YP_004592468.1	YP_003611424.1	AMY63256.1	WP_044182290.1	WP_039078390.1	WP_013095596.1	WP_064547482.1	WP_039078390.1	WP_062772005.1	WP_039078390.1	WP_004098632.1	WP_004098632.1	YP_005225137.1	WP_002888699.1	WP_002888699.1	WP_062740369.1	WP_004098632.1	WP_002888699.1	WP_002888699.1	WP_010253942.1	WP_033781878.1	WP_013024636.1	WP_013024636.1	WP_046101227.1	WP_031376689.1	WP_021507539.1	WP_021507539.1	WP_039382625.1	WP_034829622.1	WP_034829622.1	WP_033793510.1	WP_008501960.1	WP_033740273.1	WP_033740273.1	WP_033781878.1	WP_033731582.1	WP_006817165.1	WP_006817165.1
365	protein translocase subunit SecA	secA	901	90.4512	MRY16398_47200	WP_003018746.1	WP_038637231.1	WP_015368239.1	YP_004592453.1	YP_003611408.1	AMY63270.1	WP_044182248.1	WP_039078375.1	WP_013095581.1	WP_064547450.1	WP_047371817.1	WP_062771960.1	WP_039078375.1	WP_004098603.1	WP_004098603.1	YP_005225120.1	WP_002888638.1	WP_004204346.1	WP_062740361.1	WP_004098603.1	WP_012968937.1	WP_008807427.1	WP_064703398.1	WP_061061603.1	WP_013024621.1	WP_014606585.1	WP_009092121.1	WP_069728430.1	WP_021507553.1	WP_058770618.1	WP_065650130.1	WP_039329327.1	WP_038649061.1	WP_033793493.1	WP_023310402.1	WP_033740260.1	WP_054634499.1	WP_013356772.1	WP_033731564.1	WP_006817149.1	WP_006817149.1
366	cell division protein FtsZ	ftsZ	383	95.978	MRY16398_47230	WP_003018753.1	WP_003018753.1	WP_004857884.1	YP_004592450.1	YP_003611404.1	AMY63273.1	WP_044182240.1	WP_039078372.1	WP_008501978.1	WP_035893043.1	WP_047371820.1	WP_062771952.1	WP_039078372.1	WP_004098597.1	WP_004098597.1	YP_005225116.1	WP_002888628.1	WP_002888628.1	WP_013367596.1	WP_004098597.1	WP_002888628.1	WP_002888628.1	WP_010253892.1	WP_003854738.1	WP_013024618.1	WP_013024618.1	WP_009092127.1	WP_009092127.1	WP_021507556.1	WP_021507556.1	WP_039382590.1	WP_039329333.1	WP_034829667.1	WP_033749494.1	WP_008501978.1	WP_006117682.1	WP_006117682.1	WP_003854738.1	WP_003854738.1	WP_006817146.1	WP_038252142.1
367	cell division protein FtsA	ftsA	418	96.1439	MRY16398_47240	WP_003018755.1	WP_003018755.1	WP_002888625.1	YP_004592449.1	YP_003611403.1	AMY63274.1	WP_044182238.1	WP_039078371.1	WP_006173845.1	WP_064547444.1	WP_039078371.1	WP_062771949.1	WP_039078371.1	WP_004098594.1	WP_004098594.1	YP_005225115.1	WP_002888625.1	WP_004204343.1	WP_013367597.1	WP_004098594.1	WP_004204343.1	WP_004204343.1	WP_010253890.1	WP_010253890.1	WP_013024617.1	WP_006117681.1	WP_009092129.1	WP_003854739.1	WP_013507861.1	WP_013507861.1	WP_039382588.1	WP_013507861.1	WP_013507861.1	WP_033749492.1	WP_023334508.1	WP_006117681.1	WP_006117681.1	WP_010253890.1	WP_010253890.1	WP_006817145.1	WP_006817145.1
368	UDP-N-acetylmuramate--L-alanine ligase	murC	490	88.5537	MRY16398_47270	WP_003018763.1	WP_038637219.1	WP_020079611.1	YP_004592446.1	YP_003611400.1	AMY63277.1	WP_044182228.1	WP_039078368.1	WP_029882701.1	WP_064547437.1	WP_047371823.1	WP_062771940.1	WP_071193648.1	WP_014227921.1	WP_014227921.1	YP_005225112.1	WP_004145947.1	WP_004204340.1	WP_013367600.1	WP_014227921.1	WP_008807431.1	WP_008807431.1	WP_010671825.1	WP_061061601.1	WP_013024614.1	WP_013024614.1	WP_046101212.1	WP_031375974.1	WP_031279704.1	WP_031279704.1	WP_065650135.1	WP_039329341.1	WP_038649070.1	WP_033793488.1	WP_033144631.1	WP_006117678.1	WP_006117678.1	WP_013356766.1	WP_013356766.1	WP_006817142.1	WP_038252144.1
369	putative lipid II flippase FtsW	ftsW	414	89.2976	MRY16398_47290	WP_003018770.1	WP_038637214.1	WP_015368247.1	YP_004592444.1	YP_003611398.1	AMY63278.1	WP_044182223.1	WP_039078366.1	WP_013095573.1	WP_064547433.1	WP_047371825.1	WP_062771934.1	WP_047371825.1	WP_004098587.1	WP_004098587.1	YP_005225109.1	WP_002888565.1	WP_004204337.1	WP_013367602.1	WP_004098587.1	WP_012968938.1	WP_004204337.1	WP_010253879.1	WP_003854750.1	WP_013024612.1	WP_013024612.1	WP_046101210.1	WP_031375976.1	WP_021507561.1	WP_021507561.1	WP_065650137.1	WP_039329344.1	WP_038649075.1	WP_033793486.1	WP_023310395.1	WP_033740255.1	WP_033740255.1	WP_003854750.1	WP_003854750.1	WP_038252146.1	WP_038252146.1
370	phospho-N-acetylmuramoyl-pentapeptide-transferase [[Kluyvera]intestini]	mraY	360	96.9756	MRY16398_47310	WP_003018774.1	WP_016151694.1	WP_004204335.1	YP_004592442.1	YP_003611396.1	AMY63280.1	WP_044182217.1	WP_039078364.1	WP_008501985.1	WP_064547429.1	WP_039078364.1	WP_062771928.1	WP_039078364.1	WP_004098585.1	WP_004098585.1	YP_005225107.1	WP_002888562.1	WP_004204335.1	WP_013367604.1	WP_004098585.1	WP_008807434.1	WP_008807434.1	WP_003854755.1	WP_013356763.1	WP_013024610.1	WP_013024610.1	WP_009092141.1	WP_031375978.1	WP_021507563.1	WP_021507563.1	WP_039382574.1	WP_039329348.1	WP_034829683.1	WP_033749483.1	WP_073001080.1	WP_033740254.1	WP_033740254.1	WP_013356763.1	WP_013356763.1	WP_006817138.1	WP_006817138.1
371	ribosomal RNA small subunit methyltransferase H	rsmH	314	90.5756	MRY16398_47360	WP_003018789.1	WP_038637198.1	WP_015368254.1	YP_004592437.1	YP_003611391.1	AMY63284.1	WP_044182557.1	WP_039078470.1	WP_029882696.1	WP_064547421.1	WP_047373397.1	WP_062771913.1	WP_039078470.1	WP_004098579.1	WP_004098579.1	YP_005225102.1	WP_002888547.1	WP_004204328.1	WP_062740356.1	WP_004098579.1	WP_008807438.1	WP_008807438.1	WP_069025821.1	WP_061061596.1	WP_013024605.1	WP_014606590.1	WP_009092147.1	WP_031375983.1	WP_021507568.1	WP_021507568.1	WP_065650142.1	WP_039329355.1	WP_034825988.1	WP_033793481.1	WP_021240527.1	WP_033740250.1	WP_054634505.1	WP_013356759.1	WP_033731550.1	WP_006817133.1	WP_006817133.1
372	transcriptional regulator MraZ	mraZ	152	88.522	MRY16398_47370	WP_003018792.1	WP_038637194.1	WP_015368255.1	YP_004592436.1	YP_003611390.1	AMY63285.1	WP_044182201.1	WP_039078359.1	WP_014830641.1	WP_064547419.1	WP_047371830.1	WP_062771910.1	WP_039078359.1	WP_009654608.1	WP_009654608.1	YP_005225101.1	WP_002888541.1	WP_004204327.1	WP_013367610.1	WP_009654608.1	WP_012542858.1	WP_012542858.1	WP_009092149.1	WP_009092149.1	WP_014592911.1	WP_014592911.1	WP_009092149.1	WP_069728434.1	WP_021507569.1	WP_021507569.1	WP_065650143.1	WP_039329356.1	WP_038649082.1	WP_033749475.1	WP_021240528.1	WP_006117668.1	WP_006117668.1	WP_009092149.1	WP_009092149.1	WP_038252151.1	WP_038252151.1
373	catabolite repressor/activator	cra	334	88.1805	MRY16398_47380	WP_003018794.1	WP_038637189.1	WP_015368256.1	YP_004592435.1	YP_003611388.1	AMY63286.1	WP_044182199.1	WP_039078358.1	WP_013095565.1	WP_064547417.1	WP_047371831.1	WP_062771907.1	WP_039078358.1	WP_004098577.1	WP_004098577.1	YP_005225100.1	WP_004145952.1	WP_004145952.1	WP_013367611.1	WP_004098577.1	WP_004145952.1	WP_004145952.1	WP_031594409.1	WP_013356758.1	WP_013024603.1	WP_014606591.1	WP_009092150.1	WP_031375985.1	WP_010615604.1	WP_010615604.1	WP_065650144.1	WP_039329358.1	WP_038649083.1	WP_033793479.1	WP_008501993.1	WP_006117666.1	WP_006117666.1	WP_013356758.1	WP_013356758.1	WP_006817131.1	WP_006817131.1
374	acetolactate synthase small subunit		163	93.3244	MRY16398_47390	WP_003829566.1	WP_003829566.1	WP_015368257.1	YP_004592434.1	YP_003611387.1	AMY63287.1	WP_044182196.1	WP_039078357.1	WP_008501994.1	WP_035893016.1	WP_047371832.1	WP_061282266.1	WP_039078357.1	WP_004098573.1	WP_004098573.1	YP_005225099.1	WP_002888536.1	WP_002888536.1	WP_013367612.1	WP_004098573.1	WP_002888536.1	WP_002888536.1	WP_003854770.1	WP_010253849.1	WP_014592909.1	WP_014592909.1	WP_009092152.1	WP_010253849.1	WP_010615603.1	WP_010615603.1	WP_065650145.1	WP_008108620.1	WP_034825997.1	WP_033749472.1	WP_023310389.1	WP_006117664.1	WP_006117664.1	WP_013356757.1	WP_010253849.1	WP_006817130.1	WP_006817130.1
375	2-isopropylmalate synthase	leuA	523	90.6122	MRY16398_47420	WP_003837421.1	WP_038637181.1	WP_015368261.1	YP_004592430.1	YP_003611384.1	AMY63289.1	WP_044182188.1	WP_039078354.1	WP_013095562.1	WP_064547412.1	WP_047371835.1	WP_062771898.1	WP_071193643.1	WP_004098567.1	WP_004098567.1	YP_005225095.1	WP_004178594.1	WP_004204323.1	WP_062740353.1	WP_004098567.1	WP_008807443.1	WP_008807443.1	WP_031594411.1	WP_033781852.1	WP_014606593.1	WP_014606593.1	WP_046101207.1	WP_046289188.1	WP_021507571.1	WP_021507571.1	WP_065650147.1	WP_039329363.1	WP_038649086.1	WP_033793477.1	WP_029741222.1	WP_006117662.1	WP_006117662.1	WP_033781852.1	WP_033731543.1	WP_006817126.1	WP_006817126.1
376	3-isopropylmalate dehydrogenase	leuB	363	87.3122	MRY16398_47430	WP_044698990.1	WP_038637178.1	WP_015368262.1	YP_004592429.1	YP_003611383.1	AMY63290.1	WP_044182185.1	WP_039078353.1	WP_013095561.1	WP_064547410.1	WP_047371836.1	WP_062771896.1	WP_039078353.1	WP_047724495.1	WP_004098566.1	YP_005225094.1	WP_002888487.1	WP_004204322.1	WP_062740352.1	WP_032694424.1	WP_008807444.1	WP_040972925.1	WP_039386486.1	WP_061061595.1	WP_013024599.1	WP_013024599.1	WP_009092158.1	WP_069728435.1	WP_021507572.1	WP_058759633.1	WP_065650148.1	WP_039329365.1	WP_038649089.1	WP_033793476.1	WP_047060144.1	WP_006117661.1	WP_006117661.1	WP_013356754.1	WP_033731542.1	WP_006817125.1	WP_006817125.1
377	3-isopropylmalate dehydratase large subunit	leuC	465	89.1439	MRY16398_47440	WP_016149551.1	WP_038637175.1	WP_015368263.1	YP_004592428.1	YP_003611382.1	AMY63291.1	WP_044182182.1	WP_039078352.1	WP_013095560.1	WP_064547409.1	WP_047371837.1	WP_062771893.1	WP_039078352.1	WP_025106487.1	WP_042944294.1	YP_005225093.1	WP_004177417.1	WP_004177417.1	WP_062740351.1	WP_014227914.1	WP_008807445.1	WP_008807445.1	WP_010671818.1	WP_061061594.1	WP_014606594.1	WP_014606594.1	WP_046101206.1	WP_069728436.1	WP_021507573.1	WP_058759634.1	WP_065650149.1	WP_039329366.1	WP_034826009.1	WP_033793475.1	WP_033144624.1	WP_033740248.1	WP_006117660.1	WP_013356753.1	WP_013356753.1	WP_006817124.1	WP_038252155.1
378	pseudouridine synthase		219	90.1098	MRY16398_47660	WP_003018849.1	WP_038637129.1	WP_002888348.1	YP_004592407.1	YP_003611366.1	AMY63305.1	WP_044182117.1	WP_039078332.1	WP_029882687.1	WP_064547368.1	WP_047371857.1	WP_062771848.1	WP_071193631.1	WP_004098537.1	WP_014227897.1	YP_005225070.1	WP_004145980.1	WP_004204288.1	WP_062740340.1	WP_004098537.1	WP_012968951.1	WP_008807465.1	WP_010253813.1	WP_061061585.1	WP_013024582.1	WP_013024582.1	WP_046101199.1	WP_069728440.1	WP_021507583.1	WP_021507583.1	WP_065650158.1	WP_039329382.1	WP_038649115.1	WP_033793463.1	WP_008502014.1	WP_006117651.1	WP_006117651.1	WP_013356744.1	WP_033731528.1	WP_006817107.1	WP_038252176.1
379	carbamoyl-phosphate synthase (glutamine-hydrolyzing)		1074	94.4878	MRY16398_47900	WP_003018915.1	WP_038637091.1	WP_015368300.1	YP_004592390.1	YP_003611352.1	AMY63315.1	WP_044182069.1	WP_039078308.1	WP_013095532.1	WP_064547316.1	WP_047371880.1	WP_062771800.1	WP_071193619.1	WP_047724525.1	WP_014227887.1	YP_005225053.1	WP_002888056.1	WP_004204267.1	WP_062740329.1	WP_014227887.1	WP_008807485.1	WP_008807485.1	WP_031594010.1	WP_061061576.1	WP_014592889.1	WP_014606610.1	WP_009092204.1	WP_031376005.1	WP_021507592.1	WP_021507592.1	WP_065650166.1	WP_039329400.1	WP_038649136.1	WP_033793454.1	WP_073001076.1	WP_033740229.1	WP_054634511.1	WP_013356733.1	WP_033731513.1	WP_006817095.1	WP_038252201.1
380	carbamoyl-phosphate synthase small chain	carA	382	91.7	MRY16398_47910	WP_003018918.1	WP_038637089.1	WP_015704367.1	YP_004592389.1	YP_003611351.1	AMY63316.1	WP_044182066.1	WP_039078307.1	WP_023620045.1	WP_064547314.1	WP_047371881.1	WP_062771797.1	WP_039078307.1	WP_014837384.1	WP_032694438.1	YP_005225052.1	WP_004177433.1	WP_004204266.1	WP_013367650.1	WP_032694438.1	WP_012968957.1	WP_012542883.1	WP_033764458.1	WP_061061575.1	WP_014606611.1	WP_014606611.1	WP_009092206.1	WP_069728445.1	WP_031279710.1	WP_031279710.1	WP_065650167.1	WP_039329402.1	WP_038649138.1	WP_033793453.1	WP_073001075.1	WP_006117640.1	WP_054634512.1	WP_013356732.1	WP_033731511.1	WP_040902761.1	WP_038252203.1
381	4-hydroxy-3-methylbut-2-enyl diphosphate reductase	ispH	316	86.922	MRY16398_47960	WP_003018925.1	WP_038637079.1	WP_015368325.1	YP_004592367.1	YP_003611349.1	AMY63318.1	WP_044182026.1	WP_039078302.1	WP_028015471.1	WP_064547283.1	WP_047371886.1	WP_062771782.1	WP_039078302.1	WP_014227866.1	WP_014227866.1	YP_005225034.1	WP_014908021.1	WP_002887979.1	WP_013367661.1	WP_014227866.1	WP_012968971.1	WP_002887979.1	WP_069025814.1	WP_061061573.1	WP_013024566.1	WP_014592886.1	WP_046101193.1	WP_031376008.1	WP_021507596.1	WP_021507596.1	WP_065650169.1	WP_039329407.1	WP_034826097.1	WP_033793451.1	WP_069303652.1	WP_033740227.1	WP_054634514.1	WP_013356728.1	WP_013356728.1	WP_006817082.1	WP_006817082.1
382	chaperone protein DnaJ	dnaJ	381	93.3756	MRY16398_48110	WP_003837322.1	WP_032940353.1	WP_015368350.1	YP_004592342.1	YP_003611340.1	AMY63326.1	WP_044181997.1	WP_039078287.1	WP_014830600.1	WP_064547269.1	WP_047371895.1	WP_062771716.1	WP_039078287.1	WP_014837364.1	WP_014837364.1	YP_005225025.1	WP_002887955.1	WP_002887955.1	WP_013367669.1	WP_014837364.1	WP_008807497.1	WP_008807497.1	WP_010253699.1	WP_003854835.1	WP_013024559.1	WP_013024559.1	WP_009092225.1	WP_031376015.1	WP_021508663.1	WP_021508663.1	WP_065650175.1	WP_039329421.1	WP_034826114.1	WP_033793448.1	WP_023310347.1	WP_006117631.1	WP_054634516.1	WP_013356721.1	WP_033731499.1	WP_006817071.1	WP_006817071.1
383	chaperone protein DnaK	dnaK	638	93.8439	MRY16398_48120	WP_003018959.1	WP_038637064.1	WP_015368351.1	YP_004592341.1	YP_003611339.1	AMY63327.1	WP_044181994.1	WP_039078286.1	WP_013095521.1	WP_064547267.1	WP_047371896.1	WP_062771713.1	WP_071193606.1	WP_004128758.1	WP_004128758.1	YP_005225024.1	WP_004146997.1	WP_004204234.1	WP_062740322.1	WP_004128758.1	WP_008807498.1	WP_008807498.1	WP_031593939.1	WP_013356720.1	WP_013024558.1	WP_013024558.1	WP_009092227.1	WP_031376016.1	WP_021508662.1	WP_021508662.1	WP_065650176.1	WP_039329423.1	WP_038649153.1	WP_033793446.1	WP_023310346.1	WP_033740224.1	WP_039338776.1	WP_013356720.1	WP_033731497.1	WP_006817070.1	WP_006817070.1
384	transaldolase B	talB	317	89.4829	MRY16398_48200	WP_003018974.1	WP_038637054.1	WP_015368356.1	YP_004592337.1	YP_003611333.1	AMY63332.1	WP_044181978.1	WP_039078279.1	WP_013095515.1	WP_064547256.1	WP_047371901.1	WP_062771690.1	WP_071193601.1	WP_004098458.1	WP_004098458.1	YP_005225018.1	WP_002887897.1	WP_004204228.1	WP_013367675.1	WP_004098458.1	WP_004204228.1	WP_004204228.1	WP_013356716.1	WP_013356716.1	WP_013024554.1	WP_013024554.1	WP_009092233.1	WP_069728450.1	WP_021508658.1	WP_058757131.1	WP_065650179.1	WP_039329426.1	WP_034826122.1	WP_033749420.1	WP_023310342.1	WP_033740221.1	WP_033740221.1	WP_013356716.1	WP_013356716.1	WP_006817066.1	WP_038252234.1
385	bifunctional aspartate kinase/homoserine dehydrogenase I		820	89.261	MRY16398_48260	WP_003018985.1	WP_038637044.1	WP_047740073.1	YP_004592332.1	YP_003611327.1	AMY63338.1	WP_044181959.1	WP_039078273.1	WP_029882674.1	WP_064547244.1	WP_047371907.1	WP_062771672.1	WP_039078273.1	WP_047724553.1	WP_032692979.1	YP_005225012.1	WP_002887848.1	WP_004204224.1	WP_013367681.1	WP_032692979.1	WP_012542913.1	WP_040972846.1	WP_069025806.1	WP_061061562.1	WP_013024550.1	WP_014606618.1	WP_009092237.1	WP_031376024.1	WP_021508654.1	WP_058771519.1	WP_065650184.1	WP_039329473.1	WP_038649169.1	WP_033793599.1	WP_069303648.1	WP_033740220.1	WP_033740220.1	WP_013356711.1	WP_033731482.1	WP_006817059.1	WP_038252247.1
386	DNA-binding response regulator		238	96.4244	MRY16398_48280	WP_001194359.1	WP_001194359.1	WP_002887843.1	YP_004592330.1	YP_003611324.1	AMY63340.1	WP_044181953.1	WP_039078271.1	WP_003856501.1	WP_064547242.1	WP_039078271.1	WP_062771666.1	WP_039078271.1	WP_002887843.1	WP_002887843.1	YP_005225009.1	WP_002887843.1	WP_002887843.1	WP_013367683.1	WP_002887843.1	WP_002887843.1	WP_002887843.1	WP_010253677.1	WP_010253677.1	WP_013024548.1	WP_013024548.1	WP_009092239.1	WP_046289182.1	WP_021508652.1	WP_021508652.1	WP_039382461.1	WP_039329476.1	WP_034826183.1	WP_033793434.1	WP_003856501.1	WP_006117620.1	WP_006117620.1	WP_010253677.1	WP_010253677.1	WP_006817057.1	WP_006817057.1
387	energy-dependent translational throttle protein EttA		555	96.7463	MRY16398_48380	WP_003845630.1	WP_038637020.1	WP_015704325.1	YP_004592320.1	YP_003611317.1	AMY63347.1	WP_044181929.1	WP_039078261.1	WP_013095500.1	WP_064547221.1	WP_039078261.1	WP_062771645.1	WP_071193594.1	WP_014227837.1	WP_038424942.1	YP_005224999.1	WP_002887805.1	WP_004204211.1	WP_013367697.1	WP_014227837.1	WP_012968984.1	WP_012968984.1	WP_031593292.1	WP_061061548.1	WP_013024525.1	WP_013024525.1	WP_072052695.1	WP_031376042.1	WP_071813584.1	WP_071813584.1	WP_075050757.1	WP_071885751.1	WP_071845633.1	WP_033749401.1	WP_047060206.1	WP_006118292.1	WP_006118292.1	WP_013356691.1	WP_013356691.1	WP_038252272.1	WP_038252272.1
388	trifunctional nicotinamide-nucleotide adenylyltransferase/ribosylnicotinamide kinase/transcriptionalregulator NadR	nadR	408	89.478	MRY16398_48390	WP_003019021.1	WP_038637017.1	WP_020079664.1	YP_004592319.1	YP_003611314.1	AMY63350.1	WP_044181901.1	WP_039078467.1	WP_014830583.1	WP_064547178.1	WP_047373401.1	WP_062771642.1	WP_039078467.1	WP_004098414.1	WP_004098414.1	YP_005224998.1	WP_002887802.1	WP_004886547.1	WP_062740303.1	WP_004098414.1	WP_002887802.1	WP_002887802.1	WP_010253612.1	WP_033781789.1	WP_014595284.1	WP_014606644.1	WP_046101172.1	WP_031376045.1	WP_010618490.1	WP_010618490.1	WP_065650192.1	WP_039329519.1	WP_038649223.1	WP_033793426.1	WP_006810194.1	WP_006121839.1	WP_006121839.1	WP_013356688.1	WP_033731438.1	WP_006817046.1	WP_006817046.1
389	DNA repair protein RadA	radA	460	94.0537	MRY16398_48400	WP_001728171.1	WP_003829944.1	WP_015368375.1	YP_004592318.1	YP_003611313.1	AMY63351.1	WP_044181898.1	WP_039078260.1	WP_013095496.1	WP_064547176.1	WP_047371918.1	WP_062771639.1	WP_039078260.1	WP_004098408.1	WP_004098408.1	YP_005224997.1	WP_002887800.1	WP_002887800.1	WP_013367709.1	WP_004098408.1	WP_002887800.1	WP_002887800.1	WP_031593287.1	WP_003854897.1	WP_013024514.1	WP_013024514.1	WP_046101171.1	WP_031376046.1	WP_021506810.1	WP_058771507.1	WP_039382437.1	WP_039329521.1	WP_038649226.1	WP_033749394.1	WP_014068810.1	WP_006121838.1	WP_006121838.1	WP_003854897.1	WP_003854897.1	WP_038252276.1	WP_038252276.1
390	putative cytosol aminopeptidase	pepA	503	94.9268	MRY16398_49770	WP_003025870.1	WP_038636783.1	WP_008807121.1	YP_004592150.1	YP_003615071.1	AMY64598.1	WP_044181552.1	WP_039076902.1	WP_013098951.1	WP_064546996.1	WP_047372008.1	WP_062777824.1	WP_039076902.1	WP_004098131.1	WP_004098131.1	YP_005224818.1	WP_002886954.1	WP_004206531.1	WP_013367851.1	WP_004098131.1	WP_008807121.1	WP_008807121.1	WP_010251654.1	WP_061061480.1	WP_013024392.1	WP_013024392.1	WP_009092357.1	WP_031375817.1	WP_021506719.1	WP_058771398.1	WP_039382329.1	WP_039327616.1	WP_034826455.1	WP_033749345.1	WP_023309366.1	WP_033739229.1	WP_033739229.1	WP_009092357.1	WP_009092357.1	WP_006816896.1	WP_006816896.1
391	valine--tRNA ligase	valS	951	90.6683	MRY16398_49790	WP_044699129.1	WP_038636776.1	WP_047740128.1	YP_004592148.1	YP_003615073.1	AMY64596.1	WP_044181547.1	WP_039076904.1	WP_013098952.1	WP_064546991.1	WP_047372010.1	WP_062777821.1	WP_071193520.1	WP_047724759.1	WP_042944157.1	YP_005224816.1	WP_012737237.1	WP_004206529.1	WP_062740157.1	WP_004098127.1	WP_012969079.1	WP_012543078.1	WP_069025755.1	WP_061061479.1	WP_013024389.1	WP_014606722.1	WP_046101111.1	WP_031375819.1	WP_021506717.1	WP_058771397.1	WP_065650252.1	WP_039327613.1	WP_038649358.1	WP_033793370.1	WP_023309367.1	WP_033739227.1	WP_054634585.1	WP_013359945.1	WP_033731351.1	WP_006816893.1	WP_038252506.1
392	aspartate carbamoyltransferase	pyrB	311	92.1585	MRY16398_49930	WP_003025818.1	WP_038636743.1	WP_015704213.1	YP_004592142.1	YP_003611178.1	AMY63503.1	WP_044181494.1	WP_039077730.1	WP_014830458.1	WP_064546980.1	WP_047372019.1	WP_062777805.1	WP_071193512.1	WP_014227670.1	WP_014227670.1	YP_005224804.1	WP_002886928.1	WP_004206522.1	WP_062740140.1	WP_032695174.1	WP_004206522.1	WP_004206522.1	WP_010251681.1	WP_061061474.1	WP_013024383.1	WP_013024383.1	WP_009092369.1	WP_031375826.1	WP_021507680.1	WP_058770675.1	WP_065650256.1	WP_039327603.1	WP_034826472.1	WP_033793363.1	WP_023310198.1	WP_033739221.1	WP_006121792.1	WP_013359938.1	WP_033731345.1	WP_006816877.1	WP_006816877.1
393	reactive intermediate/imine deaminase	yjgF	128	91.7683	MRY16398_49950	WP_000047544.1	WP_000047544.1	WP_020079786.1	YP_004592140.1	YP_003611176.1	AMY63505.1	WP_044181490.1	WP_012134342.1	WP_006810315.1	WP_000047541.1	WP_047372021.1	WP_062777803.1	WP_012134342.1	WP_009652347.1	WP_009652347.1	YP_005224802.1	WP_002886926.1	WP_002886926.1	WP_013367868.1	WP_009652347.1	WP_002886926.1	WP_002886926.1	WP_031592621.1	WP_013359937.1	WP_014606727.1	WP_014606727.1	WP_046101106.1	WP_031375828.1	WP_010615965.1	WP_058770676.1	WP_065650258.1	WP_034826478.1	WP_034826478.1	WP_033793360.1	WP_008501391.1	WP_006121790.1	WP_006121790.1	WP_013359937.1	WP_033731344.1	WP_038252528.1	WP_038252528.1
394	metalloprotease PmbA	pmbA	446	89.4317	MRY16398_50180	WP_032937740.1	WP_038636641.1	WP_047041046.1	YP_004592117.1	YP_003611155.1	AMY63525.1	WP_044181439.1	WP_039077751.1	WP_032618803.1	WP_064546962.1	WP_047372042.1	WP_062777769.1	WP_039077751.1	WP_004098067.1	WP_004098067.1	YP_005224775.1	WP_004152265.1	WP_004206499.1	WP_013367889.1	WP_004098067.1	WP_008807141.1	WP_008807141.1	WP_010256470.1	WP_061063462.1	WP_013027370.1	WP_013027370.1	WP_009087411.1	WP_031376392.1	WP_021509729.1	WP_058771332.1	WP_065648114.1	WP_039331404.1	WP_038644490.1	WP_033792311.1	WP_029739258.1	WP_033740014.1	WP_006118343.1	WP_013359153.1	WP_013359153.1	WP_006816850.1	WP_038252569.1
395	fructose-1,6-bisphosphatase class 1	fbp	332	91.4366	MRY16398_50220	WP_003025742.1	WP_032940279.1	WP_015368583.1	YP_004592113.1	YP_003611152.1	AMY63528.1	WP_044181426.1	WP_039077757.1	WP_029882366.1	WP_064546953.1	WP_047372046.1	WP_062777731.1	WP_039077757.1	WP_004098053.1	WP_004098053.1	YP_005224769.1	WP_002886827.1	WP_004206493.1	WP_071841462.1	WP_070082841.1	WP_008807144.1	WP_008807144.1	WP_010256459.1	WP_013359157.1	WP_006118345.1	WP_006118345.1	WP_009087416.1	WP_031376395.1	WP_021509731.1	WP_021509731.1	WP_039380574.1	WP_039331410.1	WP_038644485.1	WP_033792314.1	WP_023310178.1	WP_006118345.1	WP_054633027.1	WP_013359157.1	WP_013359157.1	WP_006816846.1	WP_006816846.1
396	sugar ABC transporter permease YjfF		333	89.6268	MRY16398_50250	WP_003025736.1	WP_038636631.1	WP_015704198.1	YP_004592112.1	YP_003611149.1	AMY63530.1	WP_044181419.1	WP_039077760.1	WP_029882369.1	WP_064546951.1	WP_047372048.1	WP_062776121.1	WP_039077760.1	WP_004098052.1	WP_004098052.1	YP_005224768.1	WP_012737223.1	WP_002886825.1	WP_013367894.1	WP_004098052.1	WP_012969093.1	WP_002886825.1	WP_010670080.1	WP_061062399.1	WP_013025669.1	WP_014605917.1	WP_009090334.1	WP_031377340.1	WP_021506182.1	WP_021506182.1	WP_065649435.1	WP_039331005.1	WP_038647220.1	WP_033789913.1	WP_072196562.1	WP_033741251.1	WP_033741251.1	WP_013357778.1	WP_033732583.1	WP_006816844.1	WP_006816844.1
397	ABC transporter substrate-binding protein		301	92.1293	MRY16398_50280	WP_003025728.1	WP_038636626.1	WP_020079801.1	YP_004592109.1	YP_003611146.1	AMY63533.1	WP_044181412.1	WP_039077763.1	WP_014882271.1	WP_064546945.1	WP_047372051.1	WP_062776115.1	WP_039077763.1	WP_032747650.1	WP_032695162.1	YP_005224764.1	WP_002886769.1	WP_002886769.1	WP_062740103.1	WP_032695162.1	WP_008807147.1	WP_008807147.1	WP_010245380.1	WP_013357775.1	WP_013025666.1	WP_013025666.1	WP_046101772.1	WP_031377342.1	WP_021506185.1	WP_021506185.1	WP_065649438.1	WP_039331008.1	WP_038647225.1	WP_033789909.1	WP_014882271.1	WP_033741249.1	WP_054633869.1	WP_013357775.1	WP_033732575.1	WP_006816841.1	WP_006816841.1
398	inorganic pyrophosphatase	ppa	176	94.5146	MRY16398_50290	WP_003025726.1	WP_038636623.1	WP_015368588.1	YP_004592108.1	YP_003611145.1	AMY63534.1	WP_044181410.1	WP_039077764.1	WP_008501423.1	WP_064546944.1	WP_039077764.1	WP_062776113.1	WP_039077764.1	WP_004098041.1	WP_004098041.1	YP_005224763.1	WP_002886766.1	WP_002886766.1	WP_013367898.1	WP_004098041.1	WP_002886766.1	WP_002886766.1	WP_003855519.1	WP_003855519.1	WP_013027376.1	WP_013027376.1	WP_009087427.1	WP_031376399.1	WP_021509737.1	WP_021509737.1	WP_065648110.1	WP_039331418.1	WP_034829250.1	WP_033792317.1	WP_010427397.1	WP_006118350.1	WP_006118350.1	WP_003855519.1	WP_033734022.1	WP_038252619.1	WP_038252619.1
399	membrane protein		444	89.7098	MRY16398_50410	WP_003025713.1	WP_003025713.1	WP_015368593.1	YP_004592103.1	YP_003611130.1	AMY63542.1	WP_044181395.1	WP_039077772.1	WP_013095324.1	WP_064546925.1	WP_047372059.1	WP_062776093.1	WP_039077772.1	WP_025107621.1	WP_025107621.1	YP_005224756.1	WP_002886718.1	WP_004206485.1	WP_013367904.1	WP_025107621.1	WP_008807158.1	WP_008807158.1	WP_010256442.1	WP_013359164.1	WP_013027381.1	WP_013027381.1	WP_009087434.1	WP_031376402.1	WP_021509741.1	WP_058771335.1	WP_065648105.1	WP_039331425.1	WP_034829259.1	WP_033792321.1	WP_032662457.1	WP_033740022.1	WP_033740022.1	WP_013359164.1	WP_033734028.1	WP_006816834.1	WP_006816834.1
400	hypothetical protein		68	90.4024	MRY16398_50420	WP_003025710.1	WP_003025710.1	WP_015368594.1	YP_004592102.1	YP_003611129.1	AMY63543.1	WP_044181393.1	WP_039077773.1	WP_008501430.1	WP_064546918.1	WP_003856054.1	WP_062776091.1	WP_039077773.1	WP_004098023.1	WP_004098023.1	YP_005224755.1	WP_002886707.1	WP_002886707.1	WP_003856054.1	WP_004098023.1	WP_002886707.1	WP_002886707.1	WP_003855513.1	WP_003855513.1	WP_003855513.1	WP_003855513.1	WP_003855513.1	WP_003855513.1	WP_031280153.1	WP_031280153.1	WP_039380586.1	WP_031280153.1	WP_031280153.1	WP_033754894.1	WP_008501430.1	WP_003855513.1	WP_003855513.1	WP_003855513.1	WP_003855513.1	WP_006816833.1	WP_006816833.1
401	peptidyl-prolyl cis-trans isomerase		206	88.8024	MRY16398_50520	WP_003025685.1	WP_038642968.1	WP_002886687.1	YP_004592091.1	YP_003611115.1	AMY63555.1	WP_044181369.1	WP_039077783.1	WP_008502892.1	WP_035893271.1	WP_039077783.1	WP_062776071.1	WP_039077783.1	WP_047724772.1	WP_004871077.1	YP_005224745.1	WP_041937758.1	WP_002886687.1	WP_013367915.1	WP_004871077.1	WP_002886687.1	WP_002886687.1	WP_010256433.1	WP_061063474.1	WP_014604905.1	WP_014604905.1	WP_009087442.1	WP_031376406.1	WP_021509746.1	WP_021509746.1	WP_039380595.1	WP_039331436.1	WP_038644441.1	WP_033754889.1	WP_008502892.1	WP_006118358.1	WP_006118358.1	WP_010256433.1	WP_010256433.1	WP_038252649.1	WP_038252649.1
402	50S ribosomal protein L9	rplI	149	92.8634	MRY16398_50550	WP_003025676.1	WP_003025676.1	WP_015368607.1	YP_004592088.1	YP_003611112.1	AMY63557.1	WP_044181360.1	WP_039077786.1	WP_008502894.1	WP_064546889.1	WP_047372071.1	WP_062776066.1	WP_039077786.1	WP_004098003.1	WP_004098003.1	YP_005224743.1	WP_002886682.1	WP_004206464.1	WP_013367918.1	WP_004098003.1	WP_008807173.1	WP_008807173.1	WP_031592745.1	WP_003855506.1	WP_013027389.1	WP_013027389.1	WP_046102603.1	WP_069729040.1	WP_021509748.1	WP_021509748.1	WP_065648101.1	WP_039331442.1	WP_038644435.1	WP_033754882.1	WP_023310148.1	WP_006120926.1	WP_006120926.1	WP_003855506.1	WP_003855506.1	WP_006816818.1	WP_006816818.1
403	30S ribosomal protein S18	rpsR	75	97.8268	MRY16398_50560	WP_000135199.1	WP_000135199.1	WP_000135199.1	YP_004592087.1	YP_003611111.1	AMY63558.1	WP_000135199.1	WP_000135199.1	WP_000135199.1	WP_000135199.1	WP_000135199.1	WP_002210155.1	WP_000135199.1	WP_000135199.1	WP_000135199.1	YP_005224742.1	WP_000135199.1	WP_000135199.1	WP_002210155.1	WP_000135199.1	WP_000135199.1	WP_000135199.1	WP_002210155.1	WP_002210155.1	WP_000135199.1	WP_000135199.1	WP_002210155.1	WP_000135199.1	WP_000135199.1	WP_000135199.1	WP_000135199.1	WP_002210155.1	WP_002210155.1	WP_000135199.1	WP_000135199.1	WP_000135199.1	WP_000135199.1	WP_002210155.1	WP_002210155.1	WP_000135199.1	WP_000135199.1
404	30S ribosomal protein S6	rpsF	131	95.5415	MRY16398_50580	WP_003025672.1	WP_003025672.1	WP_004098001.1	YP_004592085.1	YP_003611109.1	AMY63560.1	WP_044181355.1	WP_006686337.1	WP_003856034.1	WP_042321529.1	WP_020456251.1	WP_015966190.1	WP_006686337.1	WP_004098001.1	WP_004098001.1	YP_005224741.1	WP_002885691.1	WP_002885691.1	WP_013367920.1	WP_004098001.1	WP_008807174.1	WP_008807174.1	WP_003855334.1	WP_003855334.1	WP_013027391.1	WP_013027391.1	WP_009087450.1	WP_031376410.1	WP_021509750.1	WP_021509750.1	WP_039380603.1	WP_034829324.1	WP_034829324.1	WP_033792326.1	WP_014068637.1	WP_006120928.1	WP_006120928.1	WP_003855334.1	WP_003855334.1	WP_006816816.1	WP_006816816.1
405	23S rRNA (guanosine-2'-O-)-methyltransferase RlmB	rlmB	244	88.178	MRY16398_50760	WP_003025615.1	WP_038636534.1	WP_015704174.1	YP_004592069.1	YP_003611093.1	AMY63568.1	WP_044181313.1	WP_039077803.1	WP_013095294.1	WP_064546875.1	WP_047372088.1	WP_062776036.1	WP_039077803.1	WP_004109129.1	WP_004109129.1	YP_005224726.1	WP_002885669.1	WP_002885669.1	WP_062740085.1	WP_004109129.1	WP_012969111.1	WP_008807188.1	WP_010699804.1	WP_033734044.1	WP_014604900.1	WP_014604900.1	WP_009087460.1	WP_031376415.1	WP_021509756.1	WP_021509756.1	WP_065648096.1	WP_039331523.1	WP_038644417.1	WP_033792331.1	WP_010427468.1	WP_033740035.1	WP_054633016.1	WP_013359175.1	WP_033734044.1	WP_006816799.1	WP_038252673.1
406	adenylosuccinate synthetase	purA	432	94.239	MRY16398_50840	WP_003025606.1	WP_003025606.1	WP_002885665.1	YP_004592066.1	YP_003611090.1	AMY67074.1	WP_044181273.1	WP_039077810.1	WP_006178975.1	WP_064546862.1	WP_047372094.1	WP_062776122.1	WP_039077810.1	WP_032747626.1	WP_004097979.1	YP_005224723.1	WP_002885665.1	WP_004206445.1	WP_013367936.1	WP_004097979.1	WP_008807190.1	WP_008807190.1	WP_031592738.1	WP_061063482.1	WP_013027399.1	WP_014604898.1	WP_046102610.1	WP_031376417.1	WP_021509759.1	WP_058771340.1	WP_065648093.1	WP_039331527.1	WP_034829348.1	WP_033792351.1	WP_024907332.1	WP_033740036.1	WP_033740036.1	WP_013359178.1	WP_013359178.1	WP_006816796.1	WP_006816796.1
407	GTPase HflX	hflX	426	91.9195	MRY16398_50880	WP_003025589.1	WP_003025589.1	WP_015368632.1	YP_004592061.1	YP_003611086.1	AMY63574.1	WP_044181260.1	WP_039077814.1	WP_029882400.1	WP_064546856.1	WP_047373417.1	WP_062776026.1	WP_039077814.1	WP_004097973.1	WP_004097973.1	YP_005224717.1	WP_004146725.1	WP_004146725.1	WP_013367940.1	WP_004097973.1	WP_008807194.1	WP_008807194.1	WP_069025432.1	WP_061063484.1	WP_013027403.1	WP_013027403.1	WP_046102611.1	WP_031376420.1	WP_021509763.1	WP_021509763.1	WP_065648090.1	WP_039331536.1	WP_038644406.1	WP_033792352.1	WP_023310136.1	WP_006120942.1	WP_054633014.1	WP_013359181.1	WP_013359181.1	WP_006816792.1	WP_038252679.1
408	tRNA dimethylallyltransferase	miaA	316	89.2878	MRY16398_50900	WP_003839486.1	WP_038636521.1	WP_015704169.1	YP_004592059.1	YP_003611084.1	AMY63576.1	WP_044181257.1	WP_039077816.1	WP_020688973.1	WP_064546853.1	WP_047372097.1	WP_062776023.1	WP_039077816.1	WP_032695150.1	WP_032695150.1	YP_005224715.1	WP_002885652.1	WP_004206442.1	WP_062740083.1	WP_032695150.1	WP_002885652.1	WP_002885652.1	WP_069025433.1	WP_061063485.1	WP_013027405.1	WP_013027405.1	WP_046102612.1	WP_069729035.1	WP_031280158.1	WP_031280158.1	WP_065648089.1	WP_039331540.1	WP_038644402.1	WP_033792354.1	WP_023310135.1	WP_033740040.1	WP_006120944.1	WP_013359182.1	WP_013359182.1	WP_006816790.1	WP_006816790.1
409	60 kDa chaperonin	groL	548	92.9049	MRY16398_51240	WP_003025464.1	WP_006686275.1	WP_015368665.1	YP_004592026.1	YP_003611056.1	AMY63600.1	WP_044181180.1	WP_039077846.1	WP_013095260.1	WP_064546803.1	WP_047372122.1	WP_062775968.1	WP_071194324.1	WP_032747587.1	WP_014227597.1	YP_005224680.1	WP_002885441.1	WP_002885441.1	WP_013367963.1	WP_014227597.1	WP_008807218.1	WP_008807218.1	WP_010251987.1	WP_003848314.1	WP_013024301.1	WP_013024301.1	WP_046101065.1	WP_003848314.1	WP_021507765.1	WP_021507765.1	WP_065650308.1	WP_039327426.1	WP_038649541.1	WP_033793278.1	WP_014882201.1	WP_006121710.1	WP_006121710.1	WP_003848314.1	WP_003848314.1	WP_006816766.1	WP_006816766.1
410	10 kDa chaperonin	groS	97	88.9268	MRY16398_51250	WP_000027827.1	WP_000027827.1	WP_003855929.1	YP_004592025.1	YP_003611055.1	AMY63601.1	WP_013367964.1	WP_007372708.1	WP_003855929.1	WP_003855929.1	WP_007372708.1	WP_003855929.1	WP_007372708.1	WP_003855929.1	WP_003855929.1	YP_005224679.1	WP_004152420.1	WP_004152420.1	WP_013367964.1	WP_003855929.1	WP_003855929.1	WP_003855929.1	WP_010251990.1	WP_009092502.1	WP_014606761.1	WP_014606761.1	WP_009092502.1	WP_022625257.1	WP_021507766.1	WP_021507766.1	WP_039382130.1	WP_021507766.1	WP_021507766.1	WP_033749242.1	WP_003855929.1	WP_006121709.1	WP_006121709.1	WP_009092502.1	WP_009092502.1	WP_003855929.1	WP_003855929.1
411	aspartate ammonia-lyase		478	94.8927	MRY16398_51280	WP_003025452.1	WP_032940252.1	WP_015368668.1	YP_004592022.1	YP_003611052.1	AMY63604.1	WP_044181169.1	WP_039077849.1	WP_003855923.1	WP_064546796.1	WP_047372125.1	WP_062775963.1	WP_039077849.1	WP_004097898.1	WP_004097898.1	YP_005224674.1	WP_012737195.1	WP_002885424.1	WP_013367967.1	WP_004097898.1	WP_002885424.1	WP_002885424.1	WP_010251996.1	WP_033731988.1	WP_015701111.1	WP_015701111.1	WP_009092504.1	WP_031375472.1	WP_021507768.1	WP_021507768.1	WP_065650517.1	WP_007886584.1	WP_007886584.1	WP_033793295.1	WP_003855923.1	WP_033739147.1	WP_033739147.1	WP_041457294.1	WP_033731988.1	WP_038252869.1	WP_038252869.1
412	replicative DNA helicase		446	92.3268	MRY16398_52470	WP_003826610.1	WP_003826610.1	WP_015368755.1	YP_004591897.1	YP_003610825.1	AMY63899.1	WP_044181027.1	WP_039077905.1	WP_013095063.1	WP_064546665.1	WP_047372184.1	WP_062778034.1	WP_039077905.1	WP_004097788.1	WP_004097788.1	YP_005224576.1	WP_002884942.1	WP_002884942.1	WP_013368067.1	WP_004097788.1	WP_008807299.1	WP_008807299.1	WP_031591788.1	WP_010252197.1	WP_013024164.1	WP_013024164.1	WP_009092607.1	WP_031375516.1	WP_021507851.1	WP_058770018.1	WP_065650353.1	WP_039331652.1	WP_034826934.1	WP_033793192.1	WP_023310046.1	WP_033738967.1	WP_006121562.1	WP_033734894.1	WP_033734894.1	WP_006816689.1	WP_006816689.1
413	tRNA-dihydrouridine(20/20a) synthase	dusA	313	85.6171	MRY16398_52500	WP_044702291.1	WP_038636262.1	WP_026612430.1	YP_004591894.1	YP_003610822.1	AMY63902.1	WP_044181019.1	WP_039077935.1	WP_029882659.1	WP_064546660.1	WP_047373419.1	WP_062778028.1	WP_071194384.1	WP_032750020.1	WP_032695095.1	YP_005224573.1	WP_025368550.1	WP_017900120.1	WP_062740016.1	WP_032695095.1	WP_049138258.1	WP_049138258.1	WP_031591791.1	WP_061061348.1	WP_013024161.1	WP_013024161.1	WP_009092610.1	WP_069729439.1	WP_021507854.1	WP_058770015.1	WP_065650356.1	WP_039331656.1	WP_038643632.1	WP_033793189.1	WP_069303527.1	WP_033738964.1	WP_054634670.1	WP_013359779.1	WP_033734888.1	WP_006816686.1	WP_038252810.1
414	LexA repressor	lexA	204	88.978	MRY16398_53130	WP_003031703.1	WP_003031703.1	WP_015704040.1	YP_004591889.1	YP_003610815.1	AMY63908.1	WP_044181006.1	WP_039077914.1	WP_013095053.1	WP_064546646.1	WP_047372190.1	WP_062778015.1	WP_039077914.1	WP_004097774.1	WP_004097774.1	YP_005224566.1	WP_002884822.1	WP_004206291.1	WP_013368074.1	WP_004097774.1	WP_004206291.1	WP_004206291.1	WP_010252231.1	WP_061061344.1	WP_014595061.1	WP_014606946.1	WP_009092614.1	WP_031375523.1	WP_031279762.1	WP_031279762.1	WP_065650361.1	WP_039331664.1	WP_034826962.1	WP_033793185.1	WP_023310039.1	WP_006121554.1	WP_006121554.1	WP_013359774.1	WP_013359774.1	WP_006816681.1	WP_006816681.1
415	glucose-6-phosphate isomerase	pgi	548	91.3341	MRY16398_53310	WP_003031668.1	WP_038636227.1	WP_047740168.1	YP_004591872.1	YP_003610793.1	AMY63952.1	WP_044180959.1	WP_039077930.1	WP_020686615.1	WP_064546611.1	WP_047372206.1	WP_062779381.1	WP_039077930.1	WP_047722736.1	WP_004097737.1	YP_005224547.1	WP_012737148.1	WP_004206271.1	WP_062740008.1	WP_004097737.1	WP_012543196.1	WP_008807317.1	WP_033759516.1	WP_061061332.1	WP_014606951.1	WP_014606951.1	WP_009092632.1	WP_031375537.1	WP_021508030.1	WP_021508030.1	WP_065650404.1	WP_039333994.1	WP_038649725.1	WP_033793181.1	WP_047650900.1	WP_033738948.1	WP_033738948.1	WP_041457160.1	WP_033734865.1	WP_006816660.1	WP_038252844.1
416	isocitrate lyase		439	90.6439	MRY16398_53490	WP_003031609.1	WP_038636179.1	WP_015368800.1	YP_004591855.1	YP_003610783.1	AMY63963.1	WP_044180834.1	WP_039076765.1	WP_061771806.1	WP_064546587.1	WP_039076765.1	WP_062779355.1	WP_039076765.1	WP_004097699.1	WP_004097699.1	YP_005224530.1	WP_004192658.1	WP_017900134.1	WP_071886680.1	WP_014837113.1	WP_032701149.1	WP_032701149.1	WP_031593866.1	WP_061061325.1	WP_013024134.1	WP_014606958.1	WP_046100996.1	WP_031375545.1	WP_021508038.1	WP_058769987.1	WP_065650411.1	WP_039334208.1	WP_038643727.1	WP_033793174.1	WP_024906665.1	WP_033738930.1	WP_054634683.1	WP_013359750.1	WP_033734858.1	WP_038252861.1	WP_038252861.1
417	homoserine O-succinyltransferase	metA	309	89.722	MRY16398_53510	WP_003841431.1	WP_038636171.1	WP_015368802.1	YP_004591853.1	YP_003610781.1	AMY63965.1	WP_044180829.1	WP_039076763.1	WP_013095021.1	WP_064546585.1	WP_047372235.1	WP_062779350.1	WP_071194380.1	WP_047722743.1	WP_014227509.1	YP_005224528.1	WP_004146576.1	WP_004206830.1	WP_013368101.1	WP_004109666.1	WP_012969171.1	WP_008807331.1	WP_031593864.1	WP_061061323.1	WP_013024132.1	WP_013024132.1	WP_009092644.1	WP_031375546.1	WP_031279798.1	WP_031279798.1	WP_065650413.1	WP_039334212.1	WP_034827128.1	WP_033793172.1	WP_024906663.1	WP_033738928.1	WP_033738928.1	WP_013359748.1	WP_013359748.1	WP_006816649.1	WP_006816649.1
418	bifunctional purine biosynthesis protein PurH	purH	529	93.4024	MRY16398_53540	WP_044702690.1	WP_038636165.1	WP_047039963.1	YP_004591851.1	YP_003610780.1	AMY63966.1	WP_044185999.1	WP_039076836.1	WP_013095020.1	WP_064546578.1	WP_047372238.1	WP_062779841.1	WP_071193740.1	WP_004097693.1	WP_014227508.1	YP_005224526.1	WP_002884359.1	WP_004206735.1	WP_062740000.1	WP_032692775.1	WP_012969173.1	WP_022064764.1	WP_069025629.1	WP_061061321.1	WP_013024128.1	WP_013024128.1	WP_046100994.1	WP_069729836.1	WP_021508192.1	WP_021508192.1	WP_065648613.1	WP_039336784.1	WP_038643730.1	WP_033793170.1	WP_064673100.1	WP_033737948.1	WP_054634702.1	WP_013359747.1	WP_033734856.1	WP_006816571.1	WP_006816571.1
419	phosphoribosylamine--glycine ligase	purD	430	89.1049	MRY16398_53550	WP_044702691.1	WP_038636163.1	WP_015368805.1	YP_004591850.1	YP_003610779.1	AMY63967.1	WP_044185997.1	WP_039076837.1	WP_029883067.1	WP_064546576.1	WP_047372239.1	WP_062779843.1	WP_071193739.1	WP_032747452.1	WP_014227507.1	YP_005224525.1	WP_002884357.1	WP_004206736.1	WP_013368103.1	WP_014227507.1	WP_008807986.1	WP_040971032.1	WP_069025628.1	WP_061061320.1	WP_041457440.1	WP_014606962.1	WP_046100993.1	WP_069729837.1	WP_021508193.1	WP_058769974.1	WP_065648612.1	WP_039336787.1	WP_038643732.1	WP_033793169.1	WP_045357745.1	WP_033737950.1	WP_054634703.1	WP_013359746.1	WP_033734855.1	WP_006816570.1	WP_038252890.1
420	uroporphyrinogen decarboxylase	hemE	354	89.6976	MRY16398_53630	WP_003826889.1	WP_038636145.1	WP_015704014.1	YP_004591842.1	YP_003610774.1	AMY63972.1	WP_044185973.1	WP_039076844.1	WP_020684618.1	WP_064546562.1	WP_047372245.1	WP_062779341.1	WP_071193734.1	WP_014227501.1	WP_014227501.1	YP_005224516.1	WP_004178235.1	WP_004206744.1	WP_013368110.1	WP_014227501.1	WP_008807993.1	WP_008807993.1	WP_010672222.1	WP_061061318.1	WP_013024123.1	WP_013024123.1	WP_009092650.1	WP_031376922.1	WP_021508197.1	WP_058769978.1	WP_065648609.1	WP_039336800.1	WP_034828917.1	WP_033793165.1	WP_029742041.1	WP_033737956.1	WP_054634704.1	WP_013359742.1	WP_033734852.1	WP_006816565.1	WP_006816565.1
421	phosphomethylpyrimidine synthase	thiC	631	86.8	MRY16398_53660	WP_044702698.1	WP_038636137.1	WP_032709582.1	YP_004591839.1	YP_003610771.1	AMY63975.1	WP_044185967.1	WP_039076847.1	WP_029883064.1	WP_064546556.1	WP_047372248.1	WP_062779332.1	WP_039076847.1	WP_047722748.1	WP_032721073.1	YP_005224513.1	WP_009485012.1	WP_004206747.1	WP_062739998.1	WP_032692778.1	WP_012969178.1	WP_016160091.1	WP_069025624.1	WP_061061317.1	WP_013024120.1	WP_014606964.1	WP_046100990.1	WP_069729840.1	WP_021508200.1	WP_021508200.1	WP_065648606.1	WP_039336807.1	WP_038643745.1	WP_033793162.1	WP_023309975.1	WP_033737960.1	WP_054634705.1	WP_013359739.1	WP_033734850.1	WP_006816562.1	WP_006816562.1
422	DNA-directed RNA polymerase subunit beta'	rpoC	1407	96.0512	MRY16398_53790	WP_003033107.1	WP_038636118.1	WP_015368824.1	YP_004591829.1	YP_003610762.1	AMY63983.1	WP_044185949.1	WP_039076859.1	WP_013095003.1	WP_064546538.1	WP_047372258.1	WP_062779297.1	WP_039076859.1	WP_004097649.1	WP_014227492.1	YP_005224502.1	WP_002884146.1	WP_004206757.1	WP_062739992.1	WP_032692785.1	WP_008808004.1	WP_008808004.1	WP_010261049.1	WP_061061314.1	WP_014606966.1	WP_014606966.1	WP_009092657.1	WP_031376916.1	WP_021508204.1	WP_058769982.1	WP_039381836.1	WP_039336815.1	WP_038643753.1	WP_033793157.1	WP_023309968.1	WP_033737967.1	WP_033737967.1	WP_013359734.1	WP_013359734.1	WP_006816553.1	WP_006816553.1
423	DNA-directed RNA polymerase subunit beta	rpoB	1342	96.9805	MRY16398_53800	WP_003033111.1	WP_003033111.1	WP_015704004.1	YP_004591828.1	YP_003610761.1	AMY63984.1	WP_044185948.1	WP_039076860.1	WP_008503453.1	WP_064546536.1	WP_047372259.1	WP_062779294.1	WP_039076860.1	WP_004097647.1	WP_004097647.1	YP_005224501.1	WP_004901914.1	WP_004206758.1	WP_013368125.1	WP_004097647.1	WP_008808005.1	WP_008808005.1	WP_010261046.1	WP_061061313.1	WP_013024116.1	WP_013024116.1	WP_046100987.1	WP_031376915.1	WP_021508205.1	WP_021508205.1	WP_065648602.1	WP_039336817.1	WP_034828907.1	WP_033793156.1	WP_023334099.1	WP_033737970.1	WP_033737970.1	WP_013359733.1	WP_013359733.1	WP_038252918.1	WP_038252918.1
424	50S ribosomal protein L10	rplJ	165	97.639	MRY16398_53820	WP_001207203.1	WP_005132895.1	WP_004097644.1	YP_004591826.1	YP_003610759.1	AMY63986.1	WP_007704673.1	WP_007704673.1	WP_013095001.1	WP_001207203.1	WP_002438625.1	WP_024548056.1	WP_007704673.1	WP_004097644.1	WP_004097644.1	YP_005224499.1	WP_001207203.1	WP_001207203.1	WP_002438625.1	WP_004097644.1	WP_001207203.1	WP_001207203.1	WP_003848098.1	WP_003848098.1	WP_003848098.1	WP_003848098.1	WP_003848098.1	WP_003848098.1	WP_021508207.1	WP_021508207.1	WP_065648600.1	WP_007886294.1	WP_034828904.1	WP_011091858.1	WP_001207203.1	WP_003848098.1	WP_003848098.1	WP_003848098.1	WP_003848098.1	WP_001207203.1	WP_001207203.1
425	50S ribosomal protein L1	rplA	234	95.639	MRY16398_53830	WP_044702700.1	WP_006688358.1	WP_015368826.1	YP_004591825.1	YP_003610758.1	AMY63987.1	WP_044185940.1	WP_039076861.1	WP_013095000.1	WP_064546534.1	WP_039076861.1	WP_062779291.1	WP_039076861.1	WP_004097642.1	WP_004097642.1	YP_005224498.1	WP_002884036.1	WP_002884036.1	WP_013368127.1	WP_004097642.1	WP_008808006.1	WP_008808006.1	WP_010261038.1	WP_010261038.1	WP_013024115.1	WP_013024115.1	WP_009092662.1	WP_031376914.1	WP_021508208.1	WP_021508208.1	WP_039381829.1	WP_034828901.1	WP_034828901.1	WP_033793154.1	WP_006810530.1	WP_006121496.1	WP_006121496.1	WP_010261038.1	WP_010261038.1	WP_006816551.1	WP_006816551.1
426	50S ribosomal protein L11	rplK	142	95.0171	MRY16398_53840	WP_003033122.1	WP_038636105.1	WP_008808007.1	YP_004591824.1	YP_003610757.2	AMY63988.1	WP_044185938.1	WP_006688357.1	WP_008503452.1	WP_012133815.1	WP_006688357.1	WP_062779289.1	WP_006688357.1	WP_004097640.1	WP_004097640.1	YP_005224497.1	WP_002884034.1	WP_002884034.1	WP_013368128.1	WP_004097640.1	WP_008808007.1	WP_008808007.1	WP_006121495.1	WP_061061312.1	WP_006121495.1	WP_006121495.1	WP_006121495.1	WP_006121495.1	WP_013507401.1	WP_013507401.1	WP_065648599.1	WP_008108393.1	WP_034828899.1	WP_013507401.1	WP_008503452.1	WP_006121495.1	WP_006121495.1	WP_006121495.1	WP_006121495.1	WP_006816550.1	WP_006816550.1
427	transcription termination/antitermination protein NusG	nusG	181	97.1854	MRY16398_53850	WP_003033125.1	WP_003033125.1	WP_007665882.1	YP_004591823.1	YP_003610756.1	AMY63989.1	WP_001287521.1	WP_001287521.1	WP_003862341.1	WP_002438628.1	WP_001287521.1	WP_062779286.1	WP_001287521.1	WP_002438628.1	WP_002438628.1	YP_005224496.1	WP_001287521.1	WP_001287521.1	WP_001287521.1	WP_002438628.1	WP_007665882.1	WP_007665882.1	WP_003848088.1	WP_013359732.1	WP_003848088.1	WP_003848088.1	WP_003848088.1	WP_003848088.1	WP_010616908.1	WP_010616908.1	WP_039381825.1	WP_010616908.1	WP_010616908.1	WP_012439920.1	WP_002438628.1	WP_003848088.1	WP_003848088.1	WP_013359732.1	WP_013359732.1	WP_006816549.1	WP_006816549.1
428	protein translocase subunit SecE	secE	127	92.7098	MRY16398_53860	WP_003033128.1	WP_003033128.1	WP_015368827.1	YP_004591822.1	YP_003610755.1	AMY63990.1	WP_044185936.1	WP_003033128.1	WP_013094999.1	WP_064546531.1	WP_003033128.1	WP_062779283.1	WP_003033128.1	WP_004097638.1	WP_004097638.1	YP_005224495.1	WP_002883772.1	WP_002883772.1	WP_013094999.1	WP_004097638.1	WP_002883772.1	WP_040970812.1	WP_008927141.1	WP_013359731.1	WP_014606967.1	WP_014606967.1	WP_008927141.1	WP_031376913.1	WP_021508209.1	WP_021508209.1	WP_039381824.1	WP_039336825.1	WP_038643757.1	WP_033755817.1	WP_014068449.1	WP_006121494.1	WP_006121494.1	WP_013359731.1	WP_013359731.1	WP_003033128.1	WP_003033128.1
429	pantothenate kinase	coaA	308	91.3854	MRY16398_53880	WP_003031107.1	WP_032940924.1	WP_047464332.1	YP_004591820.1	YP_003610752.1	AMY63993.1	WP_044185934.1	WP_039076759.1	WP_013094996.1	WP_064546529.1	WP_047372261.1	WP_062779868.1	WP_071193840.1	WP_014227490.1	WP_014227490.1	YP_005224493.1	WP_002883524.1	WP_017901456.1	WP_044612032.1	WP_009651696.1	WP_012543215.1	WP_012543215.1	WP_069025620.1	WP_061061310.1	WP_013024113.1	WP_013024113.1	WP_009092666.1	WP_046289647.1	WP_021508690.1	WP_072209036.1	WP_065650420.1	WP_039335880.1	WP_038643760.1	WP_033756003.1	WP_032668002.1	WP_006121491.1	WP_006121491.1	WP_041457157.1	WP_033734846.1	WP_038252932.1	WP_038252932.1
430	3-octaprenyl-4-hydroxybenzoate carboxy-lyase	ubiD	494	92.9171	MRY16398_54000	WP_032939192.1	WP_038634451.1	WP_015368839.1	YP_004591810.1	YP_003615425.1	AMY64331.1	WP_044185765.1	WP_039077065.1	WP_020688731.1	WP_064546496.1	WP_047372269.1	WP_062777453.1	WP_039077065.1	WP_014227483.1	WP_014227483.1	YP_005224483.1	WP_009309755.1	WP_004886738.1	WP_062739984.1	WP_014227483.1	WP_008807929.1	WP_008807929.1	WP_010257222.1	WP_061061300.1	WP_013024103.1	WP_013024103.1	WP_009088516.1	WP_046289563.1	WP_021506941.1	WP_058771079.1	WP_039381814.1	WP_039329276.1	WP_038643769.1	WP_033793132.1	WP_072162432.1	WP_033737385.1	WP_054634712.1	WP_013359719.1	WP_010257222.1	WP_006816580.1	WP_006816580.1
431	ubiquinone/menaquinone biosynthesis C-methyltransferase UbiE	ubiE	251	88.7463	MRY16398_54080	WP_003017897.1	WP_003017897.1	WP_015368847.1	YP_004591802.1	YP_003615433.1	AMY64323.1	WP_044185752.1	WP_039077057.1	WP_013099241.1	WP_064546477.1	WP_047372277.1	WP_062777438.1	WP_039077057.1	WP_004097585.1	WP_004097585.1	YP_005224474.1	WP_002883421.1	WP_004886751.1	WP_013368148.1	WP_004097585.1	WP_008807935.1	WP_008807935.1	WP_008926452.1	WP_008926452.1	WP_014595026.1	WP_014595026.1	WP_009088499.1	WP_031375019.1	WP_021506949.1	WP_021506949.1	WP_039381797.1	WP_039329266.1	WP_038643778.1	WP_033793125.1	WP_023309612.1	WP_033737381.1	WP_033737381.1	WP_008926452.1	WP_008926452.1	WP_006816588.1	WP_006816588.1
432	uridine phosphorylase		253	90.4659	MRY16398_54090	WP_003017903.1	WP_038634471.1	WP_004181652.1	YP_004591800.1	YP_003615435.1	AMY64321.1	WP_044185740.1	WP_039077056.1	WP_003860792.1	WP_064546475.1	WP_047372278.1	WP_062777432.1	WP_039077056.1	WP_004097583.1	WP_004097583.1	YP_005224472.1	WP_002883419.1	WP_002883419.1	WP_062739979.1	WP_004097583.1	WP_002883419.1	WP_002883419.1	WP_010257266.1	WP_033734831.1	WP_013024093.1	WP_014606979.1	WP_009088492.1	WP_031375022.1	WP_021506952.1	WP_021506952.1	WP_065647788.1	WP_038643781.1	WP_038643781.1	WP_033754632.1	WP_003860792.1	WP_006121470.1	WP_006121470.1	WP_013359709.1	WP_033734831.1	WP_006816590.1	WP_006816590.1
433	ATP-dependent DNA helicase RecQ	recQ	609	88.322	MRY16398_54280	WP_003017915.1	WP_038634489.1	WP_015368858.1	YP_004591790.1	YP_003615444.1	AMY64313.1	WP_044185784.1	WP_039077040.1	WP_029883130.1	WP_064546459.1	WP_047372289.1	WP_073971184.1	WP_039077040.1	WP_004097570.1	WP_004097570.1	YP_005224463.1	WP_004152055.1	WP_004886773.1	WP_013368160.1	WP_014837082.1	WP_012969190.1	WP_012543233.1	WP_069025602.1	WP_061061282.1	WP_013024082.1	WP_013024082.1	WP_009088468.1	WP_031375033.1	WP_031279609.1	WP_058771069.1	WP_065647798.1	WP_039329244.1	WP_038643789.1	WP_033793114.1	WP_023309620.1	WP_006121459.1	WP_006121459.1	WP_013359697.1	WP_013359697.1	WP_038252970.1	WP_038252970.1
434	magnesium transport protein CorA	corA	316	91.6195	MRY16398_54320	WP_003017920.1	WP_038634499.1	WP_002883400.1	YP_004591786.1	YP_003615448.1	AMY64309.1	WP_044185697.1	WP_039077036.1	WP_008501540.1	WP_064546451.1	WP_039077036.1	WP_062777409.1	WP_039077036.1	WP_004097564.1	WP_004097564.1	YP_005224459.1	WP_002883400.1	WP_002883400.1	WP_013368166.1	WP_004097564.1	WP_012543234.1	WP_012543234.1	WP_003854370.1	WP_061063649.1	WP_014606985.1	WP_014606985.1	WP_009088458.1	WP_031375037.1	WP_010617090.1	WP_010617090.1	WP_039381760.1	WP_039329235.1	WP_038643794.1	WP_033754593.1	WP_008501540.1	WP_006121454.1	WP_054634720.1	WP_013359692.1	WP_033734939.1	WP_006816604.1	WP_006816604.1
435	DNA helicase	uvrD	720	93.5976	MRY16398_54330	WP_003017922.1	WP_038634502.1	WP_032709535.1	YP_004591785.1	YP_003615449.1	AMY64308.1	WP_044185694.1	WP_039077035.1	WP_013099255.1	WP_064546449.1	WP_039077035.1	WP_062777407.1	WP_039077035.1	WP_014227469.1	WP_014227469.1	YP_005224457.1	WP_002883398.1	WP_004886784.1	WP_013368167.1	WP_014227469.1	WP_012543235.1	WP_012543235.1	WP_010257313.1	WP_061061277.1	WP_041457436.1	WP_014606986.1	WP_009088456.1	WP_031375038.1	WP_021506969.1	WP_021506969.1	WP_065647917.1	WP_039329233.1	WP_038643795.1	WP_033793110.1	WP_033146899.1	WP_033737363.1	WP_054634721.1	WP_013359691.1	WP_033734817.1	WP_006816605.1	WP_038252974.1
436	diaminopimelate epimerase	dapF	274	91.5585	MRY16398_54370	WP_003017933.1	WP_038634512.1	WP_015368865.1	YP_004591781.1	YP_003615453.1	AMY64304.1	WP_044185686.1	WP_039077031.1	WP_013099259.1	WP_064546442.1	WP_039077031.1	WP_062777399.1	WP_071195557.1	WP_004127458.1	WP_004127458.1	YP_005224453.1	WP_002883394.1	WP_002883394.1	WP_013368171.1	WP_004127458.1	WP_002883394.1	WP_040970793.1	WP_010257326.1	WP_033734938.1	WP_015701292.1	WP_015701292.1	WP_009088448.1	WP_031375041.1	WP_031279612.1	WP_031279612.1	WP_065647918.1	WP_039329293.1	WP_038649736.1	WP_033793147.1	WP_008501545.1	WP_033737412.1	WP_054634794.1	WP_041457284.1	WP_033734938.1	WP_038252992.1	WP_038252992.1
437	adenylate cyclase		847	86.4122	MRY16398_54410	WP_003017946.1	WP_038634518.1	WP_015368868.1	YP_004591777.1	YP_003615456.1	AMY64301.1	WP_044185680.1	WP_039077028.1	WP_013099262.1	WP_064546437.1	WP_047372298.1	WP_062777393.1	WP_039077028.1	WP_009651720.1	WP_009651720.1	YP_005224450.1	WP_002883383.1	WP_002883383.1	WP_013368174.1	WP_009651720.1	WP_002883383.1	WP_002883383.1	WP_010257330.1	WP_061061275.1	WP_013024068.1	WP_014606989.1	WP_009088443.1	WP_031375043.1	WP_021506974.1	WP_058771065.1	WP_065647806.1	WP_039329223.1	WP_038643800.1	WP_033793106.1	WP_023309629.1	WP_033737355.1	WP_033737355.1	WP_041457156.1	WP_033734814.1	WP_040902625.1	WP_038252981.1
438	dTDP-4-amino-4,6-dideoxygalactose transaminase	wecE	376	87.6415	MRY16398_54520	WP_044702221.1	WP_038634547.1	WP_045389293.1	YP_004591767.1	YP_003615467.1	AMY64293.1	WP_044185658.1	WP_039077017.1	WP_014833721.1	WP_064546412.1	WP_047372309.1	WP_062777370.1	WP_039077017.1	WP_004097526.1	WP_032720774.1	YP_005224438.1	WP_012737126.1	WP_004886831.1	WP_062739959.1	WP_004097526.1	WP_012543244.1	WP_012543244.1	WP_010257349.1	WP_061061267.1	WP_014595004.1	WP_014606997.1	WP_009088429.1	WP_069728608.1	WP_021506983.1	WP_058771059.1	WP_065647813.1	WP_039329205.1	WP_038643807.1	WP_033793098.1	WP_023309640.1	WP_006121437.1	WP_054634727.1	WP_041457154.1	WP_033734807.1	WP_038253031.1	WP_038253031.1
439	transcription termination factor Rho	rho	419	98.6707	MRY16398_54580	WP_002437993.1	WP_002437993.1	WP_008807967.1	YP_004591761.1	YP_003615473.1	AMY64288.1	WP_023479599.1	WP_023479599.1	WP_014072296.1	WP_035895778.1	WP_023479599.1	WP_052285527.1	WP_023479599.1	WP_004097509.1	WP_004097509.1	YP_005224430.1	WP_002883293.1	WP_002883293.1	WP_002437993.1	WP_002883293.1	WP_008807967.1	WP_008807967.1	WP_010257369.1	WP_003851960.1	WP_006121431.1	WP_006121431.1	WP_003851960.1	WP_031375060.1	WP_021506991.1	WP_021506991.1	WP_039381703.1	WP_039329193.1	WP_034827837.1	WP_033754542.1	WP_008501566.1	WP_006121431.1	WP_006121431.1	WP_003851960.1	WP_003851960.1	WP_071777470.1	WP_071777470.1
440	thioredoxin		109	94.5829	MRY16398_54590	WP_001280776.1	WP_001280776.1	WP_002883224.1	YP_004591760.1	YP_003615474.1	AMY64287.1	WP_039077011.1	WP_039077011.1	WP_004386384.1	WP_004386384.1	WP_039077011.1	WP_062777354.1	WP_039077011.1	WP_004097507.1	WP_004097507.1	YP_005224429.1	WP_002883224.1	WP_002883224.1	WP_013368191.1	WP_004097507.1	WP_002883224.1	WP_040970761.1	WP_003851963.1	WP_003851963.1	WP_006121430.1	WP_006121430.1	WP_003851963.1	WP_003851963.1	WP_021313352.1	WP_021313352.1	WP_039381699.1	WP_039329191.1	WP_003851963.1	WP_033754540.1	WP_006179218.1	WP_006121430.1	WP_006121430.1	WP_003851963.1	WP_003851963.1	WP_038253011.1	WP_038253011.1
441	ATP-dependent RNA helicase RhlB	rhlB	421	91.3732	MRY16398_54600	WP_003017994.1	WP_003829013.1	WP_015368886.1	YP_004591759.1	YP_003615475.1	AMY64286.1	WP_044185638.1	WP_039077010.1	WP_013099279.1	WP_064546396.1	WP_047372315.1	WP_062777352.1	WP_039077010.1	WP_004127388.1	WP_004127388.1	YP_005224428.1	WP_012737122.1	WP_002883222.1	WP_013368192.1	WP_004127388.1	WP_008807968.1	WP_008807968.1	WP_022624852.1	WP_013359670.1	WP_013024051.1	WP_013024051.1	WP_009088417.1	WP_031375061.1	WP_031279615.1	WP_031279615.1	WP_065647820.1	WP_039329190.1	WP_038643814.1	WP_033793089.1	WP_023309646.1	WP_033737345.1	WP_033737345.1	WP_013359670.1	WP_013359670.1	WP_006816631.1	WP_006816631.1
442	ATP-dependent DNA helicase Rep	rep	673	91.4098	MRY16398_54620	WP_003829018.1	WP_038634584.1	WP_015368891.1	YP_004591754.1	YP_003615477.1	AMY64284.1	WP_044185626.1	WP_039077008.1	WP_029883120.1	WP_064546388.1	WP_047372317.1	WP_062777348.1	WP_071195546.1	WP_014227450.1	WP_014227450.1	YP_005224423.1	WP_004181641.1	WP_004886858.1	WP_062739955.1	WP_032693768.1	WP_012969206.1	WP_012543251.1	WP_010257384.1	WP_061061260.1	WP_026021045.1	WP_044042498.1	WP_046100946.1	WP_031375063.1	WP_021506994.1	WP_058758096.1	WP_065647822.1	WP_039329187.1	WP_038643816.1	WP_033793086.1	WP_032646096.1	WP_033737343.1	WP_033737343.1	WP_013359668.1	WP_033734799.1	WP_006816633.1	WP_038253016.1
443	UPF0438 protein YifE	yifE	112	88.3488	MRY16398_54770	WP_003018025.1	WP_003018025.1	WP_015368901.1	YP_004591743.1	YP_003615487.1	AMY64273.1	WP_044185592.1	WP_039076994.1	WP_013099290.1	WP_064549235.1	WP_047372330.1	WP_062777326.1	WP_039076994.1	WP_004097464.1	WP_004097464.1	YP_005224411.1	WP_004146520.1	WP_004886877.1	WP_013368214.1	WP_004097464.1	WP_004886877.1	WP_004886877.1	WP_010253568.1	WP_010253568.1	WP_006121163.1	WP_006121163.1	WP_009087989.1	WP_031377325.1	WP_021507919.1	WP_021507919.1	WP_065648483.1	WP_039333392.1	WP_034820034.1	WP_033792784.1	WP_023309658.1	WP_006121163.1	WP_006121163.1	WP_010253568.1	WP_010253568.1	WP_006816646.1	WP_006816646.1
444	Soluble pyridine nucleotide transhydrogenase	sthA	466	94.3951	MRY16398_54860	WP_003028860.1	WP_032940238.1	WP_015368908.1	YP_004591736.1	YP_003615497.1	AMY64267.1	WP_044185528.1	WP_039077270.1	WP_014833741.1	WP_064540302.1	WP_047372336.1	WP_062776600.1	WP_039077270.1	WP_004116922.1	WP_004116922.1	YP_005224404.1	WP_002883016.1	WP_002883016.1	WP_013368222.1	WP_004116922.1	WP_008807852.1	WP_008807852.1	WP_010258130.1	WP_013359450.1	WP_013027675.1	WP_013027675.1	WP_009087998.1	WP_031377634.1	WP_021506825.1	WP_021506825.1	WP_039381156.1	WP_021506825.1	WP_038644114.1	WP_033755573.1	WP_008501785.1	WP_033738119.1	WP_033738119.1	WP_013359450.1	WP_013359450.1	WP_006817803.1	WP_006817803.1
445	LysR family transcriptional regulator		305	93.4244	MRY16398_54870	WP_003028858.1	WP_038636079.1	WP_015368909.1	YP_004591735.1	YP_003615498.1	AMY64266.1	WP_044185525.1	WP_039077271.1	WP_014833742.1	WP_064540305.1	WP_039077271.1	WP_062776598.1	WP_039077271.1	WP_014227441.1	WP_014227441.1	YP_005224403.1	WP_002883015.1	WP_002883015.1	WP_013368223.1	WP_014227441.1	WP_008807853.1	WP_008807853.1	WP_010258132.1	WP_033734435.1	WP_015699323.1	WP_015699323.1	WP_009088000.1	WP_031377635.1	WP_021506826.1	WP_021506826.1	WP_065648458.1	WP_039336511.1	WP_034823715.1	WP_033792985.1	WP_023309664.1	WP_006121171.1	WP_006121171.1	WP_013359451.1	WP_033734435.1	WP_006817804.1	WP_006817804.1
446	argininosuccinate lyase	argH	457	90.5098	MRY16398_54880	WP_003028856.1	WP_038636075.1	WP_015368911.1	YP_004591734.1	YP_003615499.1	AMY64257.1	WP_044185523.1	WP_039077272.1	WP_029882882.1	WP_064540309.1	WP_047372337.1	WP_062776596.1	WP_039077272.1	WP_014227439.1	WP_014227439.1	YP_005224402.1	WP_004146283.1	WP_004203690.1	WP_013368224.1	WP_014227439.1	WP_012543258.1	WP_023340882.1	WP_031591837.1	WP_061061092.1	WP_014594873.1	WP_014604772.1	WP_046100824.1	WP_069729885.1	WP_021506828.1	WP_058770778.1	WP_065648457.1	WP_039336508.1	WP_038644112.1	WP_033792987.1	WP_069303419.1	WP_033738117.1	WP_054632888.1	WP_013359454.1	WP_033734440.1	WP_006817805.1	WP_038253574.1
447	phosphoenolpyruvate carboxylase	ppc	883	89.6585	MRY16398_54920	WP_003840542.1	WP_038636064.1	WP_015368915.1	YP_004591730.1	YP_003615503.1	AMY64265.1	WP_044185511.1	WP_039077276.1	WP_013099302.1	WP_064540318.1	WP_047372340.1	WP_062776589.1	WP_039077276.1	WP_032747324.1	WP_004856030.1	YP_005224398.1	WP_004181636.1	WP_004203687.1	WP_062739940.1	WP_004856030.1	WP_008807858.1	WP_008807858.1	WP_039387248.1	WP_013359459.1	WP_013027682.1	WP_013027682.1	WP_046100828.1	WP_046289526.1	WP_031279588.1	WP_031279588.1	WP_065648455.1	WP_039328300.1	WP_038644104.1	WP_033792993.1	WP_023309665.1	WP_033738111.1	WP_006121177.1	WP_013359459.1	WP_033734447.1	WP_038253261.1	WP_038253261.1
448	bifunctional aspartokinase II/homoserine dehydrogenase II		810	87.4659	MRY16398_55110	WP_003028820.1	WP_038636036.1	WP_047740180.1	YP_004591723.1	YP_003615509.1	AMY64256.1	WP_044185473.1	WP_039077292.1	WP_029882892.1	WP_064540355.1	WP_047372349.1	WP_062776565.1	WP_071194802.1	WP_014227430.1	WP_014227430.1	YP_005224387.1	WP_002882944.1	WP_004203679.1	WP_062739914.1	WP_032693282.1	WP_008807866.1	WP_008807866.1	WP_069025510.1	WP_061061098.1	WP_041457859.1	WP_015699320.1	WP_046100830.1	WP_069729883.1	WP_021506835.1	WP_021506835.1	WP_065648454.1	WP_039328294.1	WP_038644100.1	WP_033792826.1	WP_032662744.1	WP_033738110.1	WP_054632886.1	WP_013359461.1	WP_033734451.1	WP_006817947.1	WP_006817947.1
449	cystathionine gamma-synthase		386	91.5585	MRY16398_55120	WP_003028818.1	WP_038636034.1	WP_015368924.1	YP_004591722.1	YP_003615510.1	AMY64255.1	WP_044185470.1	WP_039077293.1	WP_013099309.1	WP_064540359.1	WP_047372350.1	WP_062776564.1	WP_071194801.1	WP_014227429.1	WP_014227429.1	YP_005224386.1	WP_012737107.1	WP_004203678.1	WP_062739913.1	WP_014227429.1	WP_008807867.1	WP_008807867.1	WP_069025511.1	WP_061061099.1	WP_013027686.1	WP_013027686.1	WP_009088017.1	WP_069729882.1	WP_021506836.1	WP_021506836.1	WP_039381178.1	WP_039328291.1	WP_038644098.1	WP_033792828.1	WP_048978884.1	WP_033738108.1	WP_054632885.1	WP_013359462.1	WP_033734454.1	WP_006817948.1	WP_006817948.1
450	ATP-dependent protease subunit HslV	hslV	176	92.6537	MRY16398_55220	WP_003028805.1	WP_003028805.1	WP_015368930.1	YP_004591716.1	YP_003615516.1	AMY64249.1	WP_044185451.1	WP_039077299.1	WP_008501802.1	WP_064540381.1	WP_039077299.1	WP_062776547.1	WP_039077299.1	WP_004107530.1	WP_004107530.1	YP_005224379.1	WP_002882918.1	WP_002882918.1	WP_013368280.1	WP_004107530.1	WP_002882918.1	WP_002882918.1	WP_010258174.1	WP_071888639.1	WP_024471414.1	WP_024471414.1	WP_009088029.1	WP_069729274.1	WP_031279590.1	WP_031279590.1	WP_071668633.1	WP_071885763.1	WP_071845580.1	WP_071997483.1	WP_008501802.1	WP_033738106.1	WP_006121303.1	WP_003851234.1	WP_003851234.1	WP_038253276.1	WP_038253276.1
451	ATP-dependent protease ATPase subunit HslU	hslU	444	93.0049	MRY16398_55230	WP_003028803.1	WP_038636017.1	WP_015368931.1	YP_004591715.1	YP_003615517.1	AMY64248.1	WP_044185448.1	WP_039077300.1	WP_013099313.1	WP_064540383.1	WP_047372357.1	WP_062776546.1	WP_039077300.1	WP_004127247.1	WP_004127247.1	YP_005224378.1	WP_002882917.1	WP_004203674.1	WP_062739910.1	WP_004127247.1	WP_008807871.1	WP_008807871.1	WP_031591847.1	WP_061061104.1	WP_013027692.1	WP_013027692.1	WP_046100836.1	WP_031377652.1	WP_021506842.1	WP_021506842.1	WP_065648449.1	WP_039328277.1	WP_038644089.1	WP_033792837.1	WP_023309685.1	WP_006121302.1	WP_006121302.1	WP_013359469.1	WP_013359469.1	WP_006817957.1	WP_006817957.1
452	glycerol kinase	glpK	502	88.6732	MRY16398_55280	WP_003028792.1	WP_038635993.1	WP_015369131.1	YP_004591505.1	YP_003615522.1	AMY64243.1	WP_044185435.1	WP_039077303.1	WP_020686906.1	WP_064540909.1	WP_047372358.1	WP_062775910.1	WP_039077303.1	WP_004126722.1	WP_004126722.1	YP_005229477.1	WP_002922944.1	WP_004205092.1	WP_013364145.1	WP_004126722.1	WP_008806810.1	WP_008806810.1	WP_010258184.1	WP_013359472.1	WP_013027696.1	WP_014594886.1	WP_009088036.1	WP_046289522.1	WP_021507040.1	WP_021507040.1	WP_065648446.1	WP_034823749.1	WP_038644087.1	WP_033792838.1	WP_023309688.1	WP_033738102.1	WP_039342527.1	WP_013359472.1	WP_033734465.1	WP_006817911.1	WP_006817911.1
453	fructose-1,6-bisphosphatase 1 class 2	glpX	336	86.1537	MRY16398_55290	WP_003840506.1	WP_038635990.1	WP_045359298.1	YP_004591495.1	YP_003615523.1	AMY64242.1	WP_044183089.1	WP_039077304.1	WP_029882328.1	WP_064540934.1	WP_047372359.1	WP_062775893.1	WP_039077304.1	WP_014227259.1	WP_042946117.1	YP_005229467.1	WP_002922903.1	WP_004205085.1	WP_062742340.1	WP_032695112.1	WP_002922903.1	WP_002922903.1	WP_069025516.1	WP_061061107.1	WP_014604766.1	WP_014604766.1	WP_046100837.1	WP_031375612.1	WP_021507041.1	WP_021507041.1	WP_065648445.1	WP_039328271.1	WP_038644085.1	WP_033792839.1	WP_032662725.1	WP_033738101.1	WP_039342524.1	WP_013359473.1	WP_033734468.1	WP_006817791.1	WP_038253594.1
454	triosephosphate isomerase	tpiA	254	92.3805	MRY16398_55330	WP_044701842.1	WP_038635981.1	WP_002922909.1	YP_004591499.1	YP_003615528.1	AMY64238.1	WP_044183077.1	WP_039077308.1	WP_003862019.1	WP_064540923.1	WP_039077308.1	WP_062775899.1	WP_039077308.1	WP_004106939.1	WP_004855521.1	YP_005229471.1	WP_002922909.1	WP_002922909.1	WP_013364152.1	WP_004855521.1	WP_002922909.1	WP_002922909.1	WP_010258199.1	WP_061061112.1	WP_041457862.1	WP_014604763.1	WP_009088051.1	WP_031375607.1	WP_031279624.1	WP_058771030.1	WP_065648441.1	WP_039328259.1	WP_038644077.1	WP_033792844.1	WP_033146941.1	WP_033738096.1	WP_033738096.1	WP_010258199.1	WP_010258199.1	WP_038253590.1	WP_038253590.1
455	sulfate transporter subunit		329	91.0732	MRY16398_55380	WP_003840489.1	WP_038635971.1	WP_015369134.1	YP_004591502.1	YP_003615531.1	AMY64235.1	WP_044185569.1	WP_039077313.1	WP_013099326.1	WP_064540914.1	WP_047372367.1	WP_062775903.1	WP_039077313.1	WP_004126718.1	WP_004126718.1	YP_005229474.1	WP_002922936.1	WP_004205090.1	WP_062742345.1	WP_004126718.1	WP_002922936.1	WP_002922936.1	WP_069025519.1	WP_061061114.1	WP_015699313.1	WP_014604762.1	WP_046100841.1	WP_031375606.1	WP_021507046.1	WP_021507046.1	WP_065648440.1	WP_039328254.1	WP_034823765.1	WP_033754394.1	WP_023309695.1	WP_033738094.1	WP_033738094.1	WP_013359480.1	WP_033734478.1	WP_006817800.1	WP_038253579.1
456	ATP-dependent 6-phosphofructokinase	pfkA	320	91.2098	MRY16398_55390	WP_003028778.1	WP_006686196.1	WP_015368934.1	YP_004591712.1	YP_003615532.1	AMY64234.1	WP_044185426.1	WP_039077314.1	WP_013099327.1	WP_064540394.1	WP_047372368.1	WP_062776540.1	WP_039077314.1	WP_004127238.1	WP_004127238.1	YP_005224375.1	WP_002882911.1	WP_002882911.1	WP_013368284.1	WP_004127238.1	WP_002882911.1	WP_002882911.1	WP_003851263.1	WP_003851263.1	WP_006121288.1	WP_006121288.1	WP_009088057.1	WP_046289520.1	WP_021507047.1	WP_021507047.1	WP_039381217.1	WP_039328251.1	WP_034823768.1	WP_033754393.1	WP_023309696.1	WP_006121288.1	WP_006121288.1	WP_003851263.1	WP_003851263.1	WP_006817960.1	WP_006817960.1
457	DNA-binding response regulator		232	92.3902	MRY16398_55420	WP_003028763.1	WP_038635960.1	WP_015368937.1	YP_004591709.1	YP_003615535.1	AMY64231.1	WP_044185417.1	WP_039077316.1	WP_003862004.1	WP_064540403.1	WP_039077316.1	WP_062776535.1	WP_039077316.1	WP_004127228.1	WP_004127228.1	YP_005224372.1	WP_002882901.1	WP_004203671.1	WP_013368287.1	WP_004127228.1	WP_002882901.1	WP_002882901.1	WP_009088062.1	WP_009088062.1	WP_014604760.1	WP_014604760.1	WP_009088062.1	WP_031375601.1	WP_007885339.1	WP_007885339.1	WP_065648437.1	WP_039328240.1	WP_007885339.1	WP_033754385.1	WP_006179159.1	WP_006121283.1	WP_006121283.1	WP_009088062.1	WP_009088062.1	WP_006817963.1	WP_006817963.1
458	two-component sensor histidine kinase		457	90.8146	MRY16398_55430	WP_003840485.1	WP_038635957.1	WP_015368938.1	YP_004591708.1	YP_003615536.1	AMY64230.1	WP_044185414.1	WP_039077317.1	WP_013099331.1	WP_064540407.1	WP_047372371.1	WP_062776532.1	WP_039077317.1	WP_004107505.1	WP_004107505.1	YP_005224371.1	WP_002882898.1	WP_004203670.1	WP_013368288.1	WP_070082754.1	WP_008807874.1	WP_008807874.1	WP_010258221.1	WP_061061116.1	WP_013027711.1	WP_013027711.1	WP_009088064.1	WP_031375600.1	WP_031279625.1	WP_031279625.1	WP_039381221.1	WP_039328236.1	WP_034823776.1	WP_033792852.1	WP_023309731.1	WP_006121282.1	WP_006121282.1	WP_013359484.1	WP_013359484.1	WP_006817964.1	WP_006817964.1
459	GNAT family N-acetyltransferase		313	91.5024	MRY16398_55940	WP_003825286.1	WP_032940213.1	WP_015368966.1	YP_004591681.1	YP_003615568.1	AMY64215.1	WP_044185297.1	WP_039077365.1	WP_013099362.1	WP_064540475.1	WP_047372413.1	WP_062776493.1	WP_039077365.1	WP_009652900.1	WP_009652900.1	YP_005224333.1	WP_004178031.1	WP_025999202.1	WP_013368312.1	WP_009652900.1	WP_012543287.1	WP_012543287.1	WP_010258423.1	WP_013359528.1	WP_026020958.1	WP_026020958.1	WP_009088141.1	WP_046289509.1	WP_021507112.1	WP_021507112.1	WP_065648396.1	WP_039328080.1	WP_038644013.1	WP_033754253.1	WP_023309755.1	WP_033738037.1	WP_054632858.1	WP_013359528.1	WP_013359528.1	WP_040903128.1	WP_038253426.1
460	GTP-binding protein		607	94.9049	MRY16398_55980	WP_003028641.1	WP_003028641.1	WP_015368970.1	YP_004591674.1	YP_003615581.1	AMY64203.1	WP_044185281.1	WP_039077369.1	WP_008501854.1	WP_064540486.1	WP_039077369.1	WP_062776485.1	WP_039077369.1	WP_004127103.1	WP_004127103.1	YP_005224329.1	WP_002882755.1	WP_002882755.1	WP_013368321.1	WP_004127103.1	WP_008807909.1	WP_008807909.1	WP_010258429.1	WP_061061155.1	WP_014332992.1	WP_014332992.1	WP_009088150.1	WP_046289508.1	WP_021507116.1	WP_058771001.1	WP_065648392.1	WP_039328069.1	WP_034823899.1	WP_033792919.1	WP_023333895.1	WP_033738031.1	WP_006121332.1	WP_013359532.1	WP_033734551.1	WP_006818004.1	WP_006818004.1
461	glutamine synthetase		469	94.0195	MRY16398_55990	WP_003028638.1	WP_038635848.1	WP_015368971.1	YP_004591673.1	YP_003615582.1	AMY64202.1	WP_044185278.1	WP_039077370.1	WP_013099376.1	WP_064540489.1	WP_039077370.1	WP_062776483.1	WP_039077370.1	WP_004127100.1	WP_004127100.1	YP_005224327.1	WP_002882753.1	WP_004203622.1	WP_013368322.1	WP_004127100.1	WP_004203622.1	WP_004203622.1	WP_010258434.1	WP_061061156.1	WP_014332991.1	WP_014332991.1	WP_009088151.1	WP_031377263.1	WP_031279641.1	WP_031279641.1	WP_065648391.1	WP_007885243.1	WP_034823901.1	WP_033754241.1	WP_023309763.1	WP_006121331.1	WP_006121331.1	WP_013359533.1	WP_013359533.1	WP_006818005.1	WP_006818005.1
462	two-component system sensor histidine kinase NtrB		349	91.0049	MRY16398_56000	WP_003028636.1	WP_038635845.1	WP_015368972.1	YP_004591672.1	YP_003615583.1	AMY64201.1	WP_044185275.1	WP_039077371.1	WP_008501857.1	WP_064540492.1	WP_039077371.1	WP_062776481.1	WP_071194771.1	WP_047722780.1	WP_004127098.1	YP_005224326.1	WP_004146229.1	WP_004203621.1	WP_013368323.1	WP_004127098.1	WP_008807910.1	WP_008807910.1	WP_008926971.1	WP_013359534.1	WP_014332990.1	WP_014332990.1	WP_009088153.1	WP_069729251.1	WP_021507118.1	WP_021507118.1	WP_065648390.1	WP_039328063.1	WP_034823903.1	WP_033754238.1	WP_008501857.1	WP_033738029.1	WP_033738029.1	WP_013359534.1	WP_013359534.1	WP_038253439.1	WP_038253439.1
463	nitrogen regulation protein NR(I)		470	94.9244	MRY16398_56010	WP_003028633.1	WP_038642954.1	WP_045362484.1	YP_004591671.1	YP_003615584.1	AMY64200.1	WP_044185273.1	WP_039077372.1	WP_013099377.1	WP_064540495.1	WP_047372425.1	WP_062776480.1	WP_039077372.1	WP_004107350.1	WP_004107350.1	YP_005224325.1	WP_002882749.1	WP_002882749.1	WP_013368324.1	WP_032693312.1	WP_008807911.1	WP_008807911.1	WP_010258440.1	WP_010258440.1	WP_014332989.1	WP_014332989.1	WP_009088155.1	WP_031377264.1	WP_031279642.1	WP_031279642.1	WP_065648389.1	WP_039328060.1	WP_034823905.1	WP_033792920.1	WP_023309765.1	WP_006121329.1	WP_006121329.1	WP_010258440.1	WP_010258440.1	WP_006818007.1	WP_006818007.1
464	D-ribose ABC transporter substrate-binding protein		296	91.3585	MRY16398_56160	WP_003023760.1	WP_006687780.1	WP_015368990.1	YP_004591655.1	YP_003615601.1	AMY64187.1	WP_044182641.1	WP_039079989.1	WP_013099394.1	WP_064540553.1	WP_047372437.1	WP_062776615.1	WP_039079989.1	WP_047722782.1	WP_004855794.1	YP_005224310.1	WP_002882536.1	WP_004202323.1	WP_013368340.1	WP_004855794.1	WP_012969238.1	WP_008806708.1	WP_031590976.1	WP_061061167.1	WP_026020887.1	WP_026020887.1	WP_009088177.1	WP_069728666.1	WP_021508171.1	WP_021508171.1	WP_065647910.1	WP_039332952.1	WP_034830075.1	WP_033755347.1	WP_010426610.1	WP_033737208.1	WP_033737208.1	WP_013359546.1	WP_013359546.1	WP_006817902.1	WP_038253477.1
465	ribose import ATP-binding protein RbsA	rbsA	501	87.5902	MRY16398_56180	WP_003023764.1	WP_038635801.1	WP_032715374.1	YP_004591653.1	YP_003615603.1	AMY64185.1	WP_044182647.1	WP_039079991.1	WP_020690258.1	WP_064540561.1	WP_047372439.1	WP_062776617.1	WP_039079991.1	WP_047722783.1	WP_032718765.1	YP_005224308.1	WP_002882529.1	WP_004202321.1	WP_013368342.1	WP_032694275.1	WP_012543297.1	WP_012543297.1	WP_010672182.1	WP_061061168.1	WP_013023917.1	WP_013023917.1	WP_046100884.1	WP_046289505.1	WP_031279830.1	WP_058758228.1	WP_065647908.1	WP_039332954.1	WP_038643991.1	WP_033792938.1	WP_073001903.1	WP_033737209.1	WP_033737209.1	WP_013359548.1	WP_033734572.1	WP_006817900.1	WP_006817900.1
466	tRNA uridine 5-carboxymethylaminomethyl modification enzyme MnmG [[Kluyvera]intestini]	mnmG	629	93.561	MRY16398_56260	WP_003023784.1	WP_038635780.1	WP_015369000.1	YP_004591645.1	YP_003615611.1	AMY64177.1	WP_044182668.1	WP_039079999.1	WP_008500196.1	WP_064540583.1	WP_047372446.1	WP_062776630.1	WP_071195147.1	WP_004855773.1	WP_004855773.1	YP_005229616.1	WP_014908128.1	WP_004202313.1	WP_062742410.1	WP_032694278.1	WP_012543302.1	WP_040970615.1	WP_010258857.1	WP_061061177.1	WP_014332971.1	WP_014332971.1	WP_046100888.1	WP_069728660.1	WP_021508183.1	WP_058770716.1	WP_065647900.1	WP_039332973.1	WP_038643977.1	WP_033792952.1	WP_073001907.1	WP_033737220.1	WP_054634783.1	WP_013359559.1	WP_033734588.1	WP_006817892.1	WP_006817892.1
467	ATP synthase subunit a	atpB	272	89.5902	MRY16398_56290	WP_003023792.1	WP_006687768.1	WP_015369004.1	YP_004591642.1	YP_003615614.1	AMY64174.1	WP_044182676.1	WP_039080002.1	WP_029883501.1	WP_005121454.1	WP_047372449.1	WP_062776633.1	WP_039080002.1	WP_004127037.1	WP_004127037.1	YP_005229613.1	WP_004151552.1	WP_004202309.1	WP_062742409.1	WP_004127037.1	WP_012969241.1	WP_004151552.1	WP_010258863.1	WP_003849506.1	WP_013023932.1	WP_013023932.1	WP_046100889.1	WP_031376170.1	WP_031279833.1	WP_031279833.1	WP_065647897.1	WP_039332979.1	WP_038643975.1	WP_033792954.1	WP_023309789.1	WP_033737226.1	WP_033737226.1	WP_003849506.1	WP_003849506.1	WP_006817887.1	WP_006817887.1
468	ATP synthase subunit c		79	99.2707	MRY16398_56300	WP_003023794.1	WP_003023794.1	WP_000429386.1	YP_004591641.1	YP_003615615.1	AMY64173.1	WP_004393045.1	WP_004393045.1	WP_000429386.1	WP_000429386.1	WP_004393045.1	WP_000429386.1	WP_004393045.1	WP_000429386.1	WP_000429386.1	YP_005229612.1	WP_000429386.1	WP_000429386.1	WP_000429386.1	WP_000429386.1	WP_000429386.1	WP_000429386.1	WP_003849523.1	WP_003849523.1	WP_003849523.1	WP_003849523.1	WP_003849523.1	WP_003849523.1	WP_003849523.1	WP_003849523.1	WP_003849523.1	WP_003849523.1	WP_003849523.1	WP_003849523.1	WP_000429386.1	WP_003849523.1	WP_003849523.1	WP_003849523.1	WP_003849523.1	WP_000429386.1	WP_000429386.1
469	ATP synthase subunit b	atpF	156	92.9976	MRY16398_56310	WP_003023796.1	WP_003023796.1	WP_004107293.1	YP_004591640.1	YP_003615616.1	AMY64172.1	WP_044182687.1	WP_007369369.1	WP_013099406.1	WP_064540589.1	WP_007369369.1	WP_062776635.1	WP_007369369.1	WP_004107293.1	WP_004107293.1	YP_005229611.1	WP_004107293.1	WP_004107293.1	WP_013368354.1	WP_004107293.1	WP_004107293.1	WP_004107293.1	WP_003849528.1	WP_003849528.1	WP_013023933.1	WP_013023933.1	WP_009088200.1	WP_031376169.1	WP_021313757.1	WP_021313757.1	WP_039381418.1	WP_007893603.1	WP_034830044.1	WP_033792955.1	WP_014072436.1	WP_013023933.1	WP_013023933.1	WP_003849528.1	WP_003849528.1	WP_038253489.1	WP_038253489.1
470	ATP synthase subunit alpha	atpA	513	94.4878	MRY16398_56330	WP_003023802.1	WP_003023802.1	WP_015369006.1	YP_004591638.1	YP_003615618.1	AMY64170.1	WP_044182693.1	WP_039080004.1	WP_003862367.1	WP_064540595.1	WP_047372451.1	WP_035893616.1	WP_039080004.1	WP_004127029.1	WP_004127029.1	YP_005229609.1	WP_004144995.1	WP_004202306.1	WP_013368356.1	WP_004127029.1	WP_012543303.1	WP_012543303.1	WP_010258868.1	WP_061061179.1	WP_013023934.1	WP_013023934.1	WP_009088205.1	WP_069728658.1	WP_021508188.1	WP_021508188.1	WP_039381427.1	WP_039333000.1	WP_038643973.1	WP_033792956.1	WP_006808751.1	WP_028725331.1	WP_028725331.1	WP_003849532.1	WP_003849532.1	WP_006817884.1	WP_006817884.1
471	ATP synthase gamma chain	atpG	287	91.4659	MRY16398_56340	WP_003023804.1	WP_006687765.1	WP_015369007.1	YP_004591637.1	YP_003615619.1	AMY64169.1	WP_044182696.1	WP_039080005.1	WP_003862364.1	WP_035893615.1	WP_039080005.1	WP_062776638.1	WP_039080005.1	WP_004107278.1	WP_004107278.1	YP_005229608.1	WP_004144996.1	WP_004144996.1	WP_013368357.1	WP_004107278.1	WP_008806722.1	WP_008806722.1	WP_031590993.1	WP_061061180.1	WP_006121201.1	WP_006121201.1	WP_003849534.1	WP_031376166.1	WP_021508189.1	WP_021508189.1	WP_039381430.1	WP_039333002.1	WP_038643972.1	WP_033792957.1	WP_008500191.1	WP_006121201.1	WP_006121201.1	WP_003849534.1	WP_003849534.1	WP_006817883.1	WP_006817883.1
472	ATP synthase subunit beta	atpD	460	92.8976	MRY16398_56350	WP_003023806.1	WP_006687764.1	WP_015369008.1	YP_004591636.1	YP_003615620.1	AMY64168.1	WP_044182699.1	WP_039080006.1	WP_003862362.1	WP_064540598.1	WP_039080006.1	WP_062776640.1	WP_039080006.1	WP_004107276.1	WP_004107276.1	YP_005229607.1	WP_004144997.1	WP_004144997.1	WP_013368358.1	WP_004107276.1	WP_008806723.1	WP_008806723.1	WP_010258870.1	WP_008926373.1	WP_014332967.1	WP_014332967.1	WP_009088209.1	WP_069728657.1	WP_021508190.1	WP_058770717.1	WP_065647895.1	WP_039333004.1	WP_034830039.1	WP_033792959.1	WP_006177559.1	WP_006121202.1	WP_006121202.1	WP_008926373.1	WP_008926373.1	WP_006817882.1	WP_006817882.1
473	ATP synthase epsilon chain	atpC	139	94.9634	MRY16398_56360	WP_003023809.1	WP_003023809.1	WP_015703917.1	YP_004591635.1	YP_003615621.1	AMY64167.1	WP_044182702.1	WP_039080007.1	WP_006177560.1	WP_064540602.1	WP_039080007.1	WP_003023809.1	WP_039080007.1	WP_004107274.1	WP_004107274.1	YP_005229606.1	WP_001251971.1	WP_001251971.1	WP_062742408.1	WP_004107274.1	WP_008806724.1	WP_008806724.1	WP_031590994.1	WP_008926374.1	WP_013023936.1	WP_013023936.1	WP_008926374.1	WP_031376165.1	WP_021508191.1	WP_021508191.1	WP_039381436.1	WP_034830038.1	WP_034830038.1	WP_033755408.1	WP_006177560.1	WP_013023936.1	WP_013023936.1	WP_008926374.1	WP_008926374.1	WP_006817881.1	WP_006817881.1
474	bifunctional protein GlmU	glmU	456	85.8244	MRY16398_56370	WP_044700491.1	WP_038635769.1	WP_015369010.1	YP_004591634.1	YP_003615622.1	AMY64166.1	WP_044182704.1	WP_039080008.1	WP_029883500.1	WP_064540608.1	WP_047372452.1	WP_062776645.1	WP_071195145.1	WP_047722785.1	WP_014227347.1	YP_005229602.1	WP_004151550.1	WP_004202305.1	WP_062742407.1	WP_032694281.1	WP_012969242.1	WP_040969925.1	WP_069025547.1	WP_061061181.1	WP_013023937.1	WP_014604723.1	WP_046100890.1	WP_069728656.1	WP_031279605.1	WP_058770718.1	WP_065647894.1	WP_039333006.1	WP_038643970.1	WP_033792961.1	WP_048976513.1	WP_006121204.1	WP_054634781.1	WP_013359563.1	WP_033734592.1	WP_040903055.1	WP_038253492.1
475	glutamine--fructose-6-phosphate aminotransferase [isomerizing]	glmS	609	88.8268	MRY16398_56380	WP_003023813.1	WP_038635767.1	WP_015703916.1	YP_004591633.1	YP_003615623.1	AMY64165.1	WP_044182705.1	WP_039080009.1	WP_029883499.1	WP_064540611.1	WP_047372453.1	WP_062776647.1	WP_071195144.1	WP_047722786.1	WP_014227346.1	YP_005229601.1	WP_014908130.1	WP_004202303.1	WP_062742406.1	WP_014227346.1	WP_012969243.1	WP_008806727.1	WP_010672188.1	WP_061061182.1	WP_013023938.1	WP_013023938.1	WP_046100891.1	WP_031376164.1	WP_021506932.1	WP_058770719.1	WP_039381443.1	WP_039333008.1	WP_038643969.1	WP_033792962.1	WP_023309792.1	WP_033737230.1	WP_054634780.1	WP_013359564.1	WP_033734594.1	WP_006817878.1	WP_038253495.1
476	phosphate transport system permease protein	pstC	319	91.6	MRY16398_56410	WP_003023817.1	WP_038635761.1	WP_015703914.1	YP_004591630.1	YP_003615625.1	AMY64163.1	WP_044182709.1	WP_039080012.1	WP_013099411.1	WP_064540617.1	WP_047372455.1	WP_062776650.1	WP_039080012.1	WP_004107261.1	WP_004107261.1	YP_005229599.1	WP_004145004.1	WP_004202302.1	WP_013368367.1	WP_004107261.1	WP_004145004.1	WP_004145004.1	WP_022624789.1	WP_061061184.1	WP_013023941.1	WP_013023941.1	WP_009088219.1	WP_031376162.1	WP_031279603.1	WP_058770723.1	WP_065647892.1	WP_039333012.1	WP_038643966.1	WP_033755417.1	WP_023309793.1	WP_006121208.1	WP_006121208.1	WP_013359566.1	WP_013359566.1	WP_006817874.1	WP_006817874.1
477	phosphate transport system permease protein PstA	pstA	295	89.5171	MRY16398_56420	WP_003023819.1	WP_003827037.1	WP_015369014.1	YP_004591629.1	YP_003615626.1	AMY64162.1	WP_044182712.1	WP_039080013.1	WP_020690249.1	WP_064540620.1	WP_047372456.1	WP_062776652.1	WP_039080013.1	WP_004855748.1	WP_004855748.1	YP_005229598.1	WP_014908131.1	WP_004202301.1	WP_013368368.1	WP_032694282.1	WP_008806730.1	WP_008806730.1	WP_069025548.1	WP_013359567.1	WP_013023942.1	WP_013023942.1	WP_009088221.1	WP_031376161.1	WP_021506926.1	WP_021506926.1	WP_065647891.1	WP_039333015.1	WP_038643964.1	WP_033792965.1	WP_023309794.1	WP_033737233.1	WP_033737233.1	WP_013359567.1	WP_033734597.1	WP_006817873.1	WP_006817873.1
478	phosphate import ATP-binding protein PstB	pstB	257	95.1415	MRY16398_56430	WP_003023821.1	WP_003023821.1	WP_015369015.1	YP_004591628.1	YP_003615627.1	AMY64161.1	WP_044182714.1	WP_039080014.1	WP_008500183.1	WP_064540623.1	WP_039080014.1	WP_062776654.1	WP_039080014.1	WP_004855746.1	WP_004855746.1	YP_005229597.1	WP_004145006.1	WP_004145006.1	WP_013368369.1	WP_004855746.1	WP_004145006.1	WP_004145006.1	WP_010258879.1	WP_013359568.1	WP_013023943.1	WP_013023943.1	WP_009088223.1	WP_031376160.1	WP_021506925.1	WP_021506925.1	WP_039381453.1	WP_039333017.1	WP_034830029.1	WP_033755421.1	WP_010426574.1	WP_033737235.1	WP_033737235.1	WP_013359568.1	WP_013359568.1	WP_038253811.1	WP_038253811.1
479	phosphate-specific transport system accessory protein PhoU	phoU	241	90.9098	MRY16398_56440	WP_003023824.1	WP_038635754.1	WP_004145007.1	YP_004591627.1	YP_003615628.1	AMY64160.1	WP_044182717.1	WP_039080015.1	WP_008500182.1	WP_012907987.1	WP_039080015.1	WP_062776656.1	WP_039080015.1	WP_004107251.1	WP_004107251.1	YP_005229596.1	WP_004145007.1	WP_004107251.1	WP_013368370.1	WP_004107251.1	WP_004145007.1	WP_004145007.1	WP_009088225.1	WP_061061185.1	WP_013023944.1	WP_013023944.1	WP_009088225.1	WP_031376159.1	WP_021506924.1	WP_021506924.1	WP_065647890.1	WP_038643963.1	WP_038643963.1	WP_033755423.1	WP_008500182.1	WP_006121211.1	WP_006121211.1	WP_009088225.1	WP_009088225.1	WP_006817871.1	WP_006817871.1
