# Supplementary material for: Complete Genome Sequence of blaIMP–6-Positive Metakosakonia sp. MRY16-398 Isolate From the Ascites of a Diverticulitis Patient
Source: Front Microbiol. 2018 Nov 22;9:2853. doi: 10.3389/fmicb.2018.02853 (PMC6262049; doi:10.3389/fmicb.2018.02853)
Supplement: Supplementary file 3 [file Table_3.XLSX]

## Sheet: core gene table final
Table S3. Pairwise homology matrix distance for the 479 selected core-gene set listed in Table S2.
No.	Genus	Spieces	Strain	No.1	No.2	No.3	No.4	No.5	No.6	No.7	No.8	No.9	No.10	No.11	No.12	No.13	No.14	No.15	No.16	No.35	No.17	No.18	No.19	No.20	No.21	No.22	No.23	No.24	No.25	No.26	No.27	No.28	No.29	No.30	No.31	No.32	No.33	No.34	No.36	No.37	No.38	No.39	No.40	No.41	No.42
1	Pantoea	eucrina	Russ	1	95.5% ±0.026	95.5% ±0.027	96.3% ±0.025	96.3% ±0.025	94.0% ±0.033	93.3% ±0.036	93.3% ±0.036	93.3% ±0.036	93.3% ±0.036	93.8% ±0.034	93.5% ±0.034	93.4% ±0.034	93.5% ±0.034	93.4% ±0.034	93.5% ±0.034	88.4% ±0.045	88.2% ±0.045	88.2% ±0.045	88.2% ±0.046	88.2% ±0.046	88.2% ±0.045	88.2% ±0.046	88.2% ±0.046	88.2% ±0.046	88.3% ±0.046	88.3% ±0.046	88.4% ±0.046	88.4% ±0.046	88.4% ±0.046	88.3% ±0.046	88.3% ±0.046	88.4% ±0.045	88.4% ±0.045	88.5% ±0.045	88.4% ±0.045	88.3% ±0.046	88.3% ±0.046	88.3% ±0.046	88.3% ±0.046	88.1% ±0.046	87.8% ±0.046
2		rwandensis	ND04	95.5% ±0.026	1	98.7% ±0.012	96.8% ±0.019	96.8% ±0.019	94.3% ±0.029	93.8% ±0.032	93.7% ±0.032	93.7% ±0.032	93.7% ±0.032	94.1% ±0.03	93.9% ±0.031	93.9% ±0.03	93.9% ±0.031	93.8% ±0.031	93.9% ±0.031	88.7% ±0.044	88.6% ±0.043	88.5% ±0.043	88.6% ±0.044	88.6% ±0.044	88.5% ±0.044	88.5% ±0.045	88.5% ±0.045	88.5% ±0.045	88.6% ±0.044	88.6% ±0.044	88.6% ±0.044	88.6% ±0.044	88.6% ±0.044	88.6% ±0.044	88.6% ±0.044	88.7% ±0.044	88.7% ±0.044	88.7% ±0.044	88.6% ±0.044	88.6% ±0.044	88.6% ±0.044	88.6% ±0.044	88.6% ±0.044	88.4% ±0.044	88.1% ±0.045
3		rodasii	ND03	95.5% ±0.027	98.7% ±0.012	1	96.9% ±0.019	96.9% ±0.019	94.3% ±0.029	93.8% ±0.032	93.8% ±0.032	93.8% ±0.032	93.8% ±0.032	94.2% ±0.03	93.9% ±0.031	93.8% ±0.031	93.9% ±0.031	93.8% ±0.031	93.9% ±0.031	88.7% ±0.043	88.6% ±0.043	88.6% ±0.043	88.6% ±0.044	88.6% ±0.044	88.5% ±0.044	88.5% ±0.044	88.5% ±0.044	88.5% ±0.044	88.6% ±0.044	88.6% ±0.044	88.6% ±0.044	88.6% ±0.044	88.6% ±0.044	88.6% ±0.044	88.6% ±0.044	88.7% ±0.044	88.7% ±0.043	88.8% ±0.044	88.6% ±0.044	88.6% ±0.044	88.6% ±0.044	88.6% ±0.044	88.6% ±0.044	88.5% ±0.044	88.2% ±0.045
4		dispersa	NS215	96.3% ±0.025	96.8% ±0.019	96.9% ±0.019	1	99.9% ±0.002	94.8% ±0.029	94.1% ±0.032	94.1% ±0.031	94.0% ±0.032	94.0% ±0.032	94.5% ±0.029	94.2% ±0.03	94.0% ±0.03	94.1% ±0.03	94.0% ±0.03	94.1% ±0.03	88.9% ±0.044	88.7% ±0.043	88.7% ±0.043	88.7% ±0.045	88.7% ±0.045	88.7% ±0.044	88.7% ±0.045	88.7% ±0.045	88.7% ±0.045	88.8% ±0.045	88.8% ±0.045	88.9% ±0.045	88.9% ±0.045	88.9% ±0.045	88.8% ±0.045	88.8% ±0.045	88.9% ±0.044	88.9% ±0.044	88.9% ±0.044	88.9% ±0.045	88.8% ±0.045	88.8% ±0.044	88.8% ±0.045	88.8% ±0.045	88.7% ±0.044	88.2% ±0.045
5		dispersa	EGD-AAK13	96.3% ±0.025	96.8% ±0.019	96.9% ±0.019	99.9% ±0.002	1	94.8% ±0.029	94.1% ±0.031	94.1% ±0.031	94.0% ±0.032	94.0% ±0.032	94.5% ±0.029	94.2% ±0.03	94.1% ±0.03	94.1% ±0.03	94.0% ±0.03	94.1% ±0.03	88.9% ±0.044	88.7% ±0.043	88.7% ±0.043	88.7% ±0.045	88.7% ±0.045	88.7% ±0.044	88.7% ±0.045	88.7% ±0.045	88.7% ±0.045	88.8% ±0.045	88.8% ±0.045	88.9% ±0.045	88.9% ±0.045	88.9% ±0.045	88.9% ±0.045	88.8% ±0.045	88.9% ±0.044	88.9% ±0.044	88.9% ±0.044	88.9% ±0.045	88.8% ±0.045	88.8% ±0.044	88.8% ±0.045	88.8% ±0.045	88.7% ±0.044	88.2% ±0.045
6		septica	FF5	94.0% ±0.033	94.3% ±0.029	94.3% ±0.029	94.8% ±0.029	94.8% ±0.029	1	94.2% ±0.03	94.2% ±0.03	94.2% ±0.031	94.2% ±0.031	94.9% ±0.027	94.5% ±0.028	94.5% ±0.027	94.5% ±0.028	94.4% ±0.028	94.5% ±0.028	88.9% ±0.044	88.7% ±0.044	88.7% ±0.044	88.7% ±0.045	88.7% ±0.045	88.6% ±0.045	88.6% ±0.045	88.6% ±0.045	88.6% ±0.045	88.8% ±0.045	88.8% ±0.045	88.8% ±0.045	88.8% ±0.045	88.8% ±0.045	88.8% ±0.044	88.8% ±0.044	88.9% ±0.044	88.9% ±0.044	88.9% ±0.044	88.8% ±0.045	88.8% ±0.045	88.8% ±0.045	88.8% ±0.045	88.8% ±0.045	88.6% ±0.045	88.2% ±0.045
7		ananatis	LMG 20103	93.3% ±0.036	93.8% ±0.032	93.8% ±0.032	94.1% ±0.032	94.1% ±0.031	94.2% ±0.03	1	99.9% ±0.004	98.0% ±0.017	98.0% ±0.017	95.8% ±0.026	95.3% ±0.027	95.4% ±0.026	95.4% ±0.027	95.3% ±0.027	95.4% ±0.027	88.5% ±0.045	88.4% ±0.045	88.4% ±0.045	88.3% ±0.046	88.3% ±0.046	88.3% ±0.045	88.3% ±0.046	88.3% ±0.046	88.3% ±0.046	88.4% ±0.046	88.4% ±0.046	88.4% ±0.046	88.4% ±0.045	88.4% ±0.045	88.4% ±0.046	88.4% ±0.046	88.5% ±0.045	88.5% ±0.045	88.5% ±0.045	88.5% ±0.046	88.5% ±0.046	88.5% ±0.046	88.5% ±0.046	88.5% ±0.046	88.3% ±0.046	88.0% ±0.046
8		ananatis	PA13	93.3% ±0.036	93.7% ±0.032	93.8% ±0.032	94.1% ±0.031	94.1% ±0.031	94.2% ±0.03	99.9% ±0.004	1	98.1% ±0.017	98.1% ±0.017	95.7% ±0.026	95.3% ±0.028	95.4% ±0.027	95.4% ±0.027	95.3% ±0.027	95.4% ±0.027	88.5% ±0.045	88.4% ±0.045	88.4% ±0.045	88.3% ±0.046	88.3% ±0.046	88.3% ±0.045	88.3% ±0.046	88.3% ±0.046	88.3% ±0.046	88.4% ±0.046	88.4% ±0.046	88.4% ±0.046	88.4% ±0.045	88.4% ±0.045	88.4% ±0.046	88.4% ±0.046	88.5% ±0.045	88.5% ±0.045	88.5% ±0.045	88.5% ±0.046	88.5% ±0.046	88.5% ±0.046	88.5% ±0.046	88.5% ±0.046	88.3% ±0.046	88.0% ±0.046
9		stewartii	LMG 2632	93.3% ±0.036	93.7% ±0.032	93.8% ±0.032	94.0% ±0.032	94.0% ±0.032	94.2% ±0.031	98.0% ±0.017	98.1% ±0.017	1	99.9% ±0.002	95.6% ±0.027	95.3% ±0.028	95.2% ±0.028	95.2% ±0.028	95.2% ±0.028	95.2% ±0.028	88.5% ±0.045	88.4% ±0.045	88.4% ±0.045	88.3% ±0.046	88.3% ±0.046	88.3% ±0.045	88.3% ±0.046	88.3% ±0.046	88.3% ±0.046	88.4% ±0.046	88.4% ±0.046	88.4% ±0.046	88.4% ±0.046	88.4% ±0.046	88.4% ±0.046	88.4% ±0.046	88.5% ±0.045	88.5% ±0.045	88.6% ±0.046	88.5% ±0.046	88.5% ±0.046	88.5% ±0.046	88.5% ±0.046	88.5% ±0.046	88.3% ±0.046	87.9% ±0.046
10		stewartii	S301	93.3% ±0.036	93.7% ±0.032	93.8% ±0.032	94.0% ±0.032	94.0% ±0.032	94.2% ±0.031	98.0% ±0.017	98.1% ±0.017	99.9% ±0.002	1	95.6% ±0.027	95.3% ±0.028	95.2% ±0.028	95.2% ±0.028	95.2% ±0.028	95.2% ±0.028	88.5% ±0.045	88.3% ±0.045	88.4% ±0.045	88.3% ±0.046	88.3% ±0.046	88.3% ±0.045	88.3% ±0.046	88.3% ±0.046	88.3% ±0.046	88.4% ±0.046	88.4% ±0.046	88.4% ±0.046	88.4% ±0.046	88.4% ±0.046	88.4% ±0.046	88.4% ±0.046	88.5% ±0.045	88.5% ±0.045	88.5% ±0.046	88.5% ±0.046	88.5% ±0.046	88.5% ±0.046	88.5% ±0.046	88.5% ±0.046	88.3% ±0.046	87.9% ±0.046
11		conspicua	IF5SW-P1	93.8% ±0.034	94.1% ±0.03	94.2% ±0.03	94.5% ±0.029	94.5% ±0.029	94.9% ±0.027	95.8% ±0.026	95.7% ±0.026	95.6% ±0.027	95.6% ±0.027	1	97.5% ±0.017	97.8% ±0.016	97.7% ±0.017	97.6% ±0.017	97.7% ±0.017	88.6% ±0.044	88.5% ±0.044	88.5% ±0.044	88.5% ±0.045	88.5% ±0.045	88.4% ±0.045	88.4% ±0.045	88.4% ±0.045	88.4% ±0.045	88.5% ±0.044	88.5% ±0.045	88.6% ±0.044	88.6% ±0.044	88.6% ±0.044	88.5% ±0.045	88.5% ±0.045	88.6% ±0.044	88.6% ±0.044	88.7% ±0.044	88.6% ±0.044	88.6% ±0.045	88.6% ±0.045	88.5% ±0.045	88.5% ±0.044	88.4% ±0.044	88.1% ±0.045
12		anthophila	11-2	93.5% ±0.034	93.9% ±0.031	93.9% ±0.031	94.2% ±0.03	94.2% ±0.03	94.5% ±0.028	95.3% ±0.027	95.3% ±0.028	95.3% ±0.028	95.3% ±0.028	97.5% ±0.017	1	98.3% ±0.012	98.4% ±0.012	98.3% ±0.013	98.4% ±0.013	88.5% ±0.043	88.3% ±0.044	88.3% ±0.044	88.3% ±0.045	88.3% ±0.045	88.2% ±0.045	88.3% ±0.045	88.3% ±0.045	88.3% ±0.045	88.4% ±0.044	88.4% ±0.045	88.4% ±0.045	88.4% ±0.045	88.4% ±0.044	88.4% ±0.044	88.4% ±0.044	88.5% ±0.044	88.5% ±0.043	88.5% ±0.044	88.5% ±0.044	88.4% ±0.045	88.4% ±0.045	88.4% ±0.045	88.4% ±0.044	88.3% ±0.045	87.9% ±0.046
13		agglomerans	C410P1	93.4% ±0.034	93.9% ±0.03	93.8% ±0.031	94.0% ±0.03	94.1% ±0.03	94.5% ±0.027	95.4% ±0.026	95.4% ±0.027	95.2% ±0.028	95.2% ±0.028	97.8% ±0.016	98.3% ±0.012	1	99.0% ±0.008	98.9% ±0.009	99.0% ±0.008	88.4% ±0.044	88.2% ±0.044	88.2% ±0.044	88.2% ±0.045	88.2% ±0.045	88.2% ±0.045	88.2% ±0.045	88.2% ±0.045	88.2% ±0.045	88.3% ±0.045	88.3% ±0.045	88.3% ±0.044	88.3% ±0.044	88.3% ±0.044	88.3% ±0.045	88.3% ±0.045	88.4% ±0.044	88.4% ±0.044	88.4% ±0.044	88.3% ±0.045	88.3% ±0.045	88.3% ±0.045	88.3% ±0.045	88.3% ±0.045	88.2% ±0.045	87.9% ±0.046
14		vagans	MP7	93.5% ±0.034	93.9% ±0.031	93.9% ±0.031	94.1% ±0.03	94.1% ±0.03	94.5% ±0.028	95.4% ±0.027	95.4% ±0.027	95.2% ±0.028	95.2% ±0.028	97.7% ±0.017	98.4% ±0.012	99.0% ±0.008	1	99.6% ±0.005	99.8% ±0.004	88.4% ±0.044	88.3% ±0.044	88.3% ±0.044	88.3% ±0.045	88.3% ±0.045	88.2% ±0.045	88.3% ±0.045	88.3% ±0.045	88.3% ±0.045	88.3% ±0.045	88.3% ±0.045	88.4% ±0.045	88.4% ±0.045	88.4% ±0.044	88.3% ±0.045	88.3% ±0.045	88.5% ±0.044	88.4% ±0.044	88.5% ±0.044	88.4% ±0.044	88.4% ±0.045	88.4% ±0.045	88.4% ±0.045	88.4% ±0.044	88.2% ±0.045	87.9% ±0.046
15		agglomerans	FDAARGOS_160	93.4% ±0.034	93.8% ±0.031	93.8% ±0.031	94.0% ±0.03	94.0% ±0.03	94.4% ±0.028	95.3% ±0.027	95.3% ±0.027	95.2% ±0.028	95.2% ±0.028	97.6% ±0.017	98.3% ±0.013	98.9% ±0.009	99.6% ±0.005	1	99.6% ±0.005	88.4% ±0.044	88.2% ±0.044	88.2% ±0.044	88.2% ±0.045	88.2% ±0.045	88.1% ±0.045	88.2% ±0.045	88.2% ±0.045	88.2% ±0.045	88.3% ±0.045	88.3% ±0.045	88.3% ±0.045	88.3% ±0.045	88.3% ±0.045	88.3% ±0.045	88.3% ±0.045	88.4% ±0.044	88.3% ±0.044	88.4% ±0.044	88.3% ±0.045	88.3% ±0.045	88.3% ±0.045	88.3% ±0.045	88.3% ±0.045	88.1% ±0.045	87.8% ±0.046
16		vagans	C9-1	93.5% ±0.034	93.9% ±0.031	93.9% ±0.031	94.1% ±0.03	94.1% ±0.03	94.5% ±0.028	95.4% ±0.027	95.4% ±0.027	95.2% ±0.028	95.2% ±0.028	97.7% ±0.017	98.4% ±0.013	99.0% ±0.008	99.8% ±0.004	99.6% ±0.005	1	88.4% ±0.044	88.3% ±0.044	88.3% ±0.044	88.3% ±0.045	88.2% ±0.045	88.2% ±0.045	88.3% ±0.045	88.3% ±0.045	88.3% ±0.045	88.3% ±0.045	88.3% ±0.045	88.3% ±0.045	88.4% ±0.045	88.4% ±0.045	88.3% ±0.045	88.3% ±0.045	88.5% ±0.044	88.4% ±0.044	88.5% ±0.044	88.4% ±0.044	88.4% ±0.045	88.4% ±0.045	88.4% ±0.045	88.3% ±0.045	88.2% ±0.045	87.9% ±0.046
17		sesami	Si-M154	88.4% ±0.045	88.7% ±0.044	88.7% ±0.043	88.9% ±0.044	88.9% ±0.044	88.9% ±0.044	88.5% ±0.045	88.5% ±0.045	88.5% ±0.045	88.5% ±0.045	88.6% ±0.044	88.5% ±0.043	88.4% ±0.044	88.4% ±0.044	88.4% ±0.044	88.4% ±0.044	1	95.4% ±0.025	95.3% ±0.025	95.2% ±0.028	95.2% ±0.028	95.2% ±0.028	95.0% ±0.029	94.9% ±0.029	95.0% ±0.029	95.0% ±0.029	95.0% ±0.028	95.0% ±0.028	95.0% ±0.029	95.0% ±0.029	95.0% ±0.028	95.0% ±0.028	98.8% ±0.01	99.7% ±0.004	98.8% ±0.01	95.0% ±0.027	95.1% ±0.027	95.1% ±0.027	95.0% ±0.027	95.0% ±0.028	95.0% ±0.028	94.4% ±0.028
18	Citrobacter	freundii	CAV1321	88.2% ±0.045	88.6% ±0.043	88.6% ±0.043	88.7% ±0.043	88.7% ±0.043	88.7% ±0.044	88.4% ±0.045	88.4% ±0.045	88.4% ±0.045	88.3% ±0.045	88.5% ±0.044	88.3% ±0.044	88.2% ±0.044	88.3% ±0.044	88.2% ±0.044	88.3% ±0.044	95.4% ±0.025	1	99.2% ±0.01	95.0% ±0.027	95.0% ±0.027	94.8% ±0.028	94.8% ±0.029	94.8% ±0.029	94.8% ±0.029	94.8% ±0.028	94.8% ±0.028	94.8% ±0.029	94.8% ±0.028	94.8% ±0.028	94.9% ±0.028	94.9% ±0.028	95.3% ±0.025	95.4% ±0.025	95.4% ±0.025	94.7% ±0.028	94.7% ±0.028	94.7% ±0.028	94.7% ±0.028	94.7% ±0.029	95.2% ±0.029	94.7% ±0.029
19		freundii	CFNIH1	88.2% ±0.045	88.5% ±0.043	88.6% ±0.043	88.7% ±0.043	88.7% ±0.043	88.7% ±0.044	88.4% ±0.045	88.4% ±0.045	88.4% ±0.045	88.4% ±0.045	88.5% ±0.044	88.3% ±0.044	88.2% ±0.044	88.3% ±0.044	88.2% ±0.044	88.3% ±0.044	95.3% ±0.025	99.2% ±0.01	1	94.9% ±0.028	94.9% ±0.028	94.8% ±0.028	94.8% ±0.03	94.8% ±0.029	94.8% ±0.029	94.8% ±0.028	94.8% ±0.028	94.8% ±0.029	94.8% ±0.028	94.8% ±0.029	94.8% ±0.028	94.8% ±0.028	95.3% ±0.026	95.3% ±0.025	95.3% ±0.026	94.7% ±0.029	94.7% ±0.028	94.7% ±0.028	94.6% ±0.028	94.6% ±0.029	95.2% ±0.03	94.6% ±0.029
20	Yokenella	regensburgei	ATCC 49455	88.2% ±0.046	88.6% ±0.044	88.6% ±0.044	88.7% ±0.045	88.7% ±0.045	88.7% ±0.045	88.3% ±0.046	88.3% ±0.046	88.3% ±0.046	88.3% ±0.046	88.5% ±0.045	88.3% ±0.045	88.2% ±0.045	88.3% ±0.045	88.2% ±0.045	88.3% ±0.045	95.2% ±0.028	95.0% ±0.027	94.9% ±0.028	1	99.9% ±0.002	95.4% ±0.027	94.9% ±0.029	94.9% ±0.029	94.9% ±0.029	95.0% ±0.028	95.0% ±0.028	95.0% ±0.028	95.0% ±0.028	95.0% ±0.028	95.2% ±0.027	95.2% ±0.027	95.2% ±0.028	95.2% ±0.028	95.2% ±0.028	94.3% ±0.031	94.4% ±0.03	94.4% ±0.03	94.4% ±0.03	94.3% ±0.031	94.9% ±0.029	94.3% ±0.029
21		regensburgei	ATCC 43003	88.2% ±0.046	88.6% ±0.044	88.6% ±0.044	88.7% ±0.045	88.7% ±0.045	88.7% ±0.045	88.3% ±0.046	88.3% ±0.046	88.3% ±0.046	88.3% ±0.046	88.5% ±0.045	88.3% ±0.045	88.2% ±0.045	88.3% ±0.045	88.2% ±0.045	88.2% ±0.045	95.2% ±0.028	95.0% ±0.027	94.9% ±0.028	99.9% ±0.002	1	95.4% ±0.027	94.9% ±0.028	94.9% ±0.028	94.9% ±0.029	95.0% ±0.028	95.0% ±0.028	95.0% ±0.028	95.0% ±0.028	95.0% ±0.028	95.1% ±0.027	95.1% ±0.027	95.2% ±0.028	95.2% ±0.028	95.2% ±0.028	94.3% ±0.031	94.4% ±0.03	94.4% ±0.03	94.3% ±0.03	94.3% ±0.031	94.9% ±0.029	94.3% ±0.028
22	Klebsiella	Klebsiella sp.	G5	88.2% ±0.045	88.5% ±0.044	88.5% ±0.044	88.7% ±0.044	88.7% ±0.044	88.6% ±0.045	88.3% ±0.045	88.3% ±0.045	88.3% ±0.045	88.3% ±0.045	88.4% ±0.045	88.2% ±0.045	88.2% ±0.045	88.2% ±0.045	88.1% ±0.045	88.2% ±0.045	95.2% ±0.028	94.8% ±0.028	94.8% ±0.028	95.4% ±0.027	95.4% ±0.027	1	94.9% ±0.029	94.9% ±0.029	94.9% ±0.029	95.1% ±0.028	95.1% ±0.028	95.2% ±0.028	95.1% ±0.028	95.1% ±0.029	95.2% ±0.028	95.2% ±0.028	95.2% ±0.028	95.2% ±0.028	95.3% ±0.028	94.5% ±0.031	94.6% ±0.03	94.6% ±0.03	94.6% ±0.03	94.6% ±0.031	94.9% ±0.028	94.2% ±0.028
23		oxytoca	CAV1374	88.2% ±0.046	88.5% ±0.045	88.5% ±0.044	88.7% ±0.045	88.7% ±0.045	88.6% ±0.045	88.3% ±0.046	88.3% ±0.046	88.3% ±0.046	88.3% ±0.046	88.4% ±0.045	88.3% ±0.045	88.2% ±0.045	88.3% ±0.045	88.2% ±0.045	88.3% ±0.045	95.0% ±0.029	94.8% ±0.029	94.8% ±0.03	94.9% ±0.029	94.9% ±0.028	94.9% ±0.029	1	99.9% ±0.002	99.9% ±0.002	97.2% ±0.019	97.2% ±0.019	97.1% ±0.019	97.1% ±0.019	97.1% ±0.019	97.1% ±0.018	97.1% ±0.018	95.0% ±0.029	95.0% ±0.029	95.0% ±0.029	94.3% ±0.031	94.4% ±0.031	94.4% ±0.031	94.4% ±0.031	94.4% ±0.032	95.0% ±0.03	94.4% ±0.03
24		oxytoca	KONIH1	88.2% ±0.046	88.5% ±0.045	88.5% ±0.044	88.7% ±0.045	88.7% ±0.045	88.6% ±0.045	88.3% ±0.046	88.3% ±0.046	88.3% ±0.046	88.3% ±0.046	88.4% ±0.045	88.3% ±0.045	88.2% ±0.045	88.3% ±0.045	88.2% ±0.045	88.3% ±0.045	94.9% ±0.029	94.8% ±0.029	94.8% ±0.029	94.9% ±0.029	94.9% ±0.028	94.9% ±0.029	99.9% ±0.002	1	99.9% ±0.002	97.2% ±0.019	97.2% ±0.019	97.1% ±0.019	97.1% ±0.019	97.1% ±0.019	97.1% ±0.019	97.1% ±0.019	95.0% ±0.029	95.0% ±0.029	95.0% ±0.029	94.3% ±0.031	94.4% ±0.031	94.4% ±0.031	94.4% ±0.031	94.3% ±0.032	95.0% ±0.03	94.4% ±0.03
25		Klebsiella sp.	LTGPAF-6F	88.2% ±0.046	88.5% ±0.045	88.5% ±0.044	88.7% ±0.045	88.7% ±0.045	88.6% ±0.045	88.3% ±0.046	88.3% ±0.046	88.3% ±0.046	88.3% ±0.046	88.4% ±0.045	88.3% ±0.045	88.2% ±0.045	88.3% ±0.045	88.2% ±0.045	88.3% ±0.045	95.0% ±0.029	94.8% ±0.029	94.8% ±0.029	94.9% ±0.029	94.9% ±0.029	94.9% ±0.029	99.9% ±0.002	99.9% ±0.002	1	97.2% ±0.019	97.2% ±0.019	97.1% ±0.019	97.1% ±0.019	97.1% ±0.019	97.1% ±0.018	97.1% ±0.019	95.0% ±0.029	95.0% ±0.029	95.0% ±0.029	94.3% ±0.031	94.4% ±0.031	94.4% ±0.031	94.4% ±0.031	94.3% ±0.032	95.0% ±0.03	94.4% ±0.03
26		variicola	DSM 15968	88.3% ±0.046	88.6% ±0.044	88.6% ±0.044	88.8% ±0.045	88.8% ±0.045	88.8% ±0.045	88.4% ±0.046	88.4% ±0.046	88.4% ±0.046	88.4% ±0.046	88.5% ±0.044	88.4% ±0.044	88.3% ±0.045	88.3% ±0.045	88.3% ±0.045	88.3% ±0.045	95.0% ±0.029	94.8% ±0.028	94.8% ±0.028	95.0% ±0.028	95.0% ±0.028	95.1% ±0.028	97.2% ±0.019	97.2% ±0.019	97.2% ±0.019	1	99.9% ±0.002	99.4% ±0.007	99.4% ±0.007	99.4% ±0.007	97.9% ±0.018	97.9% ±0.018	95.0% ±0.029	95.0% ±0.029	95.1% ±0.029	94.4% ±0.031	94.4% ±0.031	94.4% ±0.031	94.4% ±0.031	94.4% ±0.032	95.2% ±0.029	94.5% ±0.029
27		variicola	At-22	88.3% ±0.046	88.6% ±0.044	88.6% ±0.044	88.8% ±0.045	88.8% ±0.045	88.8% ±0.045	88.4% ±0.046	88.4% ±0.046	88.4% ±0.046	88.4% ±0.046	88.5% ±0.045	88.4% ±0.045	88.3% ±0.045	88.3% ±0.045	88.3% ±0.045	88.3% ±0.045	95.0% ±0.028	94.8% ±0.028	94.8% ±0.028	95.0% ±0.028	95.0% ±0.028	95.1% ±0.028	97.2% ±0.019	97.2% ±0.019	97.2% ±0.019	99.9% ±0.002	1	99.4% ±0.007	99.4% ±0.007	99.4% ±0.007	97.9% ±0.018	97.9% ±0.018	95.1% ±0.029	95.0% ±0.028	95.1% ±0.029	94.4% ±0.031	94.4% ±0.031	94.4% ±0.031	94.4% ±0.031	94.4% ±0.032	95.2% ±0.029	94.5% ±0.029
28		quasipneumoniae	ATCC 700603	88.4% ±0.046	88.6% ±0.044	88.6% ±0.044	88.9% ±0.045	88.9% ±0.045	88.8% ±0.045	88.4% ±0.046	88.4% ±0.046	88.4% ±0.046	88.4% ±0.046	88.6% ±0.044	88.4% ±0.045	88.3% ±0.044	88.4% ±0.045	88.3% ±0.045	88.3% ±0.045	95.0% ±0.028	94.8% ±0.029	94.8% ±0.029	95.0% ±0.028	95.0% ±0.028	95.2% ±0.028	97.1% ±0.019	97.1% ±0.019	97.1% ±0.019	99.4% ±0.007	99.4% ±0.007	1	99.6% ±0.006	99.6% ±0.006	97.8% ±0.018	97.8% ±0.018	95.1% ±0.029	95.0% ±0.028	95.1% ±0.029	94.4% ±0.031	94.4% ±0.031	94.4% ±0.031	94.4% ±0.031	94.4% ±0.032	95.1% ±0.029	94.4% ±0.029
29		pneumoniae	HS11286	88.4% ±0.046	88.6% ±0.044	88.6% ±0.044	88.9% ±0.045	88.9% ±0.045	88.8% ±0.045	88.4% ±0.045	88.4% ±0.045	88.4% ±0.046	88.4% ±0.046	88.6% ±0.044	88.4% ±0.045	88.3% ±0.044	88.4% ±0.045	88.3% ±0.045	88.4% ±0.045	95.0% ±0.029	94.8% ±0.028	94.8% ±0.028	95.0% ±0.028	95.0% ±0.028	95.1% ±0.028	97.1% ±0.019	97.1% ±0.019	97.1% ±0.019	99.4% ±0.007	99.4% ±0.007	99.6% ±0.006	1	99.9% ±0.002	97.8% ±0.018	97.8% ±0.018	95.1% ±0.029	95.0% ±0.029	95.1% ±0.029	94.4% ±0.032	94.4% ±0.031	94.4% ±0.031	94.4% ±0.031	94.4% ±0.032	95.1% ±0.029	94.4% ±0.029
30		pneumoniae	NTUH-K2044	88.4% ±0.046	88.6% ±0.044	88.6% ±0.044	88.9% ±0.045	88.9% ±0.045	88.8% ±0.045	88.4% ±0.045	88.4% ±0.045	88.4% ±0.046	88.4% ±0.046	88.6% ±0.044	88.4% ±0.044	88.3% ±0.044	88.4% ±0.044	88.3% ±0.045	88.4% ±0.045	95.0% ±0.029	94.8% ±0.028	94.8% ±0.029	95.0% ±0.028	95.0% ±0.028	95.1% ±0.029	97.1% ±0.019	97.1% ±0.019	97.1% ±0.019	99.4% ±0.007	99.4% ±0.007	99.6% ±0.006	99.9% ±0.002	1	97.8% ±0.018	97.8% ±0.018	95.1% ±0.029	95.0% ±0.029	95.1% ±0.029	94.4% ±0.032	94.4% ±0.031	94.4% ±0.031	94.4% ±0.031	94.4% ±0.032	95.1% ±0.029	94.4% ±0.029
31		aerogenes	KCTC 2190	88.3% ±0.046	88.6% ±0.044	88.6% ±0.044	88.8% ±0.045	88.9% ±0.045	88.8% ±0.044	88.4% ±0.046	88.4% ±0.046	88.4% ±0.046	88.4% ±0.046	88.5% ±0.045	88.4% ±0.044	88.3% ±0.045	88.3% ±0.045	88.3% ±0.045	88.3% ±0.045	95.0% ±0.028	94.9% ±0.028	94.8% ±0.028	95.2% ±0.027	95.1% ±0.027	95.2% ±0.028	97.1% ±0.018	97.1% ±0.019	97.1% ±0.018	97.9% ±0.018	97.9% ±0.018	97.8% ±0.018	97.8% ±0.018	97.8% ±0.018	1	99.9% ±0.003	95.1% ±0.028	95.0% ±0.028	95.1% ±0.028	94.4% ±0.031	94.4% ±0.031	94.4% ±0.031	94.3% ±0.031	94.3% ±0.031	95.1% ±0.029	94.4% ±0.029
32		aerogenes	CAV1320	88.3% ±0.046	88.6% ±0.044	88.6% ±0.044	88.8% ±0.045	88.8% ±0.045	88.8% ±0.044	88.4% ±0.046	88.4% ±0.046	88.4% ±0.046	88.4% ±0.046	88.5% ±0.045	88.4% ±0.044	88.3% ±0.045	88.3% ±0.045	88.3% ±0.045	88.3% ±0.045	95.0% ±0.028	94.9% ±0.028	94.8% ±0.028	95.2% ±0.027	95.1% ±0.027	95.2% ±0.028	97.1% ±0.018	97.1% ±0.019	97.1% ±0.019	97.9% ±0.018	97.9% ±0.018	97.8% ±0.018	97.8% ±0.018	97.8% ±0.018	99.9% ±0.003	1	95.1% ±0.028	95.0% ±0.028	95.1% ±0.028	94.4% ±0.031	94.3% ±0.031	94.3% ±0.031	94.3% ±0.031	94.3% ±0.031	95.1% ±0.029	94.4% ±0.029
33	Enterobacter	cloacae	ATCC 13047	88.4% ±0.045	88.7% ±0.044	88.7% ±0.044	88.9% ±0.044	88.9% ±0.044	88.9% ±0.044	88.5% ±0.045	88.5% ±0.045	88.5% ±0.045	88.5% ±0.045	88.6% ±0.044	88.5% ±0.044	88.4% ±0.044	88.5% ±0.044	88.4% ±0.044	88.5% ±0.044	98.8% ±0.01	95.3% ±0.025	95.3% ±0.026	95.2% ±0.028	95.2% ±0.028	95.2% ±0.028	95.0% ±0.029	95.0% ±0.029	95.0% ±0.029	95.0% ±0.029	95.1% ±0.029	95.1% ±0.029	95.1% ±0.029	95.1% ±0.029	95.1% ±0.028	95.1% ±0.028	1	98.8% ±0.01	99.9% ±0.002	95.0% ±0.027	95.1% ±0.027	95.1% ±0.027	95.0% ±0.027	95.1% ±0.028	95.0% ±0.029	94.3% ±0.029
34		cloacae	colR/S	88.4% ±0.045	88.7% ±0.044	88.7% ±0.043	88.9% ±0.044	88.9% ±0.044	88.9% ±0.044	88.5% ±0.045	88.5% ±0.045	88.5% ±0.045	88.5% ±0.045	88.6% ±0.044	88.5% ±0.043	88.4% ±0.044	88.4% ±0.044	88.3% ±0.044	88.4% ±0.044	99.7% ±0.004	95.4% ±0.025	95.3% ±0.025	95.2% ±0.028	95.2% ±0.028	95.2% ±0.028	95.0% ±0.029	95.0% ±0.029	95.0% ±0.029	95.0% ±0.029	95.0% ±0.028	95.0% ±0.028	95.0% ±0.029	95.0% ±0.029	95.0% ±0.028	95.0% ±0.028	98.8% ±0.01	1	98.8% ±0.01	95.0% ±0.027	95.0% ±0.027	95.0% ±0.027	95.0% ±0.027	95.0% ±0.028	95.0% ±0.029	94.3% ±0.028
35		Enterobacter sp.	T1-1	88.5% ±0.045	88.7% ±0.044	88.8% ±0.044	88.9% ±0.044	88.9% ±0.044	88.9% ±0.044	88.5% ±0.045	88.5% ±0.045	88.6% ±0.046	88.5% ±0.046	88.7% ±0.044	88.5% ±0.044	88.4% ±0.044	88.5% ±0.044	88.4% ±0.044	88.5% ±0.044	98.8% ±0.01	95.4% ±0.025	95.3% ±0.026	95.2% ±0.028	95.2% ±0.028	95.3% ±0.028	95.0% ±0.029	95.0% ±0.029	95.0% ±0.029	95.1% ±0.029	95.1% ±0.029	95.1% ±0.029	95.1% ±0.029	95.1% ±0.029	95.1% ±0.028	95.1% ±0.028	99.9% ±0.002	98.8% ±0.01	1	95.0% ±0.027	95.1% ±0.027	95.1% ±0.027	95.1% ±0.027	95.1% ±0.028	95.0% ±0.029	94.3% ±0.029
36	Metakosakonia	massiliensis	JC163	88.4% ±0.045	88.6% ±0.044	88.6% ±0.044	88.9% ±0.045	88.9% ±0.045	88.8% ±0.045	88.5% ±0.046	88.5% ±0.046	88.5% ±0.046	88.5% ±0.046	88.6% ±0.044	88.5% ±0.044	88.3% ±0.045	88.4% ±0.044	88.3% ±0.045	88.4% ±0.044	95.0% ±0.027	94.7% ±0.028	94.7% ±0.029	94.3% ±0.031	94.3% ±0.031	94.5% ±0.031	94.3% ±0.031	94.3% ±0.031	94.3% ±0.031	94.4% ±0.031	94.4% ±0.031	94.4% ±0.031	94.4% ±0.032	94.4% ±0.032	94.4% ±0.031	94.4% ±0.031	95.0% ±0.027	95.0% ±0.027	95.0% ±0.027	1	96.5% ±0.023	96.5% ±0.023	96.5% ±0.023	96.4% ±0.024	94.3% ±0.032	93.7% ±0.031
37		Enterobacter sp.	Bisph2	88.3% ±0.046	88.6% ±0.044	88.6% ±0.044	88.8% ±0.045	88.8% ±0.045	88.8% ±0.045	88.5% ±0.046	88.5% ±0.046	88.5% ±0.046	88.5% ±0.046	88.6% ±0.045	88.4% ±0.045	88.3% ±0.045	88.4% ±0.045	88.3% ±0.045	88.4% ±0.045	95.1% ±0.027	94.7% ±0.028	94.7% ±0.028	94.4% ±0.03	94.4% ±0.03	94.6% ±0.03	94.4% ±0.031	94.4% ±0.031	94.4% ±0.031	94.4% ±0.031	94.4% ±0.031	94.4% ±0.031	94.4% ±0.031	94.4% ±0.031	94.4% ±0.031	94.3% ±0.031	95.1% ±0.027	95.0% ±0.027	95.1% ±0.027	96.5% ±0.023	1	99.9% ±0.002	99.9% ±0.002	99.3% ±0.009	94.4% ±0.031	93.8% ±0.031
38	Metakosakonia sp.		MRY16-398	88.3% ±0.046	88.6% ±0.044	88.6% ±0.044	88.8% ±0.044	88.8% ±0.044	88.8% ±0.045	88.5% ±0.046	88.5% ±0.046	88.5% ±0.046	88.5% ±0.046	88.6% ±0.045	88.4% ±0.045	88.3% ±0.045	88.4% ±0.045	88.3% ±0.045	88.4% ±0.045	95.1% ±0.027	94.7% ±0.028	94.7% ±0.028	94.4% ±0.03	94.4% ±0.03	94.6% ±0.03	94.4% ±0.031	94.4% ±0.031	94.4% ±0.031	94.4% ±0.031	94.4% ±0.031	94.4% ±0.031	94.4% ±0.031	94.4% ±0.031	94.4% ±0.031	94.3% ±0.031	95.1% ±0.027	95.0% ±0.027	95.1% ±0.027	96.5% ±0.023	99.9% ±0.002	1	99.9% ±0.002	99.2% ±0.009	94.4% ±0.031	93.8% ±0.031
39		intestini	GT-16	88.3% ±0.046	88.6% ±0.044	88.6% ±0.044	88.8% ±0.045	88.8% ±0.045	88.8% ±0.045	88.5% ±0.046	88.5% ±0.046	88.5% ±0.046	88.5% ±0.046	88.5% ±0.045	88.4% ±0.045	88.3% ±0.045	88.4% ±0.045	88.3% ±0.045	88.4% ±0.045	95.0% ±0.027	94.7% ±0.028	94.6% ±0.028	94.4% ±0.03	94.3% ±0.03	94.6% ±0.03	94.4% ±0.031	94.4% ±0.031	94.4% ±0.031	94.4% ±0.031	94.4% ±0.031	94.4% ±0.031	94.4% ±0.031	94.4% ±0.031	94.3% ±0.031	94.3% ±0.031	95.0% ±0.027	95.0% ±0.027	95.1% ±0.027	96.5% ±0.023	99.9% ±0.002	99.9% ±0.002	1	99.2% ±0.009	94.4% ±0.031	93.8% ±0.031
40		intermedia	CAV1151	88.3% ±0.046	88.6% ±0.044	88.6% ±0.044	88.8% ±0.045	88.8% ±0.045	88.8% ±0.045	88.5% ±0.046	88.5% ±0.046	88.5% ±0.046	88.5% ±0.046	88.5% ±0.044	88.4% ±0.044	88.3% ±0.045	88.4% ±0.044	88.3% ±0.045	88.3% ±0.045	95.0% ±0.028	94.7% ±0.029	94.6% ±0.029	94.3% ±0.031	94.3% ±0.031	94.6% ±0.031	94.4% ±0.032	94.3% ±0.032	94.3% ±0.032	94.4% ±0.032	94.4% ±0.032	94.4% ±0.032	94.4% ±0.032	94.4% ±0.032	94.3% ±0.031	94.3% ±0.031	95.1% ±0.028	95.0% ±0.028	95.1% ±0.028	96.4% ±0.024	99.3% ±0.009	99.2% ±0.009	99.2% ±0.009	1	94.4% ±0.031	93.7% ±0.031
41	Kluyvera	georgiana	ATCC 51603	88.1% ±0.046	88.4% ±0.044	88.5% ±0.044	88.7% ±0.044	88.7% ±0.044	88.6% ±0.045	88.3% ±0.046	88.3% ±0.046	88.3% ±0.046	88.3% ±0.046	88.4% ±0.044	88.3% ±0.045	88.2% ±0.045	88.2% ±0.045	88.1% ±0.045	88.2% ±0.045	95.0% ±0.028	95.2% ±0.029	95.2% ±0.03	94.9% ±0.029	94.9% ±0.029	94.9% ±0.028	95.0% ±0.03	95.0% ±0.03	95.0% ±0.03	95.2% ±0.029	95.2% ±0.029	95.1% ±0.029	95.1% ±0.029	95.1% ±0.029	95.1% ±0.029	95.1% ±0.029	95.0% ±0.029	95.0% ±0.029	95.0% ±0.029	94.3% ±0.032	94.4% ±0.031	94.4% ±0.031	94.4% ±0.031	94.4% ±0.031	1	97.1% ±0.016
42		intermedia	NBRC 102594	87.8% ±0.046	88.1% ±0.045	88.2% ±0.045	88.2% ±0.045	88.2% ±0.045	88.2% ±0.045	88.0% ±0.046	88.0% ±0.046	87.9% ±0.046	87.9% ±0.046	88.1% ±0.045	87.9% ±0.046	87.9% ±0.046	87.9% ±0.046	87.8% ±0.046	87.9% ±0.046	94.4% ±0.028	94.7% ±0.029	94.6% ±0.029	94.3% ±0.029	94.3% ±0.028	94.2% ±0.028	94.4% ±0.03	94.4% ±0.03	94.4% ±0.03	94.5% ±0.029	94.5% ±0.029	94.4% ±0.029	94.4% ±0.029	94.4% ±0.029	94.4% ±0.029	94.4% ±0.029	94.3% ±0.029	94.3% ±0.028	94.3% ±0.029	93.7% ±0.031	93.8% ±0.031	93.8% ±0.031	93.8% ±0.031	93.7% ±0.031	97.1% ±0.016	1
