# Supplementary material for: Complete Genome Sequence of blaIMP–6-Positive Metakosakonia sp. MRY16-398 Isolate From the Ascites of a Diverticulitis Patient
Source: Front Microbiol. 2018 Nov 22;9:2853. doi: 10.3389/fmicb.2018.02853 (PMC6262049; doi:10.3389/fmicb.2018.02853)
Supplement: Supplementary file 4 [file Table_4.XLSX]

## Sheet: plasmid dataset
Table S4. Conserved gene analysis along with comparative information of other marked similar plasmids to pMRY16-398_2
Plasmid name	Organism	strain	replicon	Total length (bp)	Assembly level	Accession number	Inc	Antimicrobial resistance genes
pKPI-6	Klebsiella pneumoniae	a26	plasmid	47236	complete	AB616660	N	aacA'4-3, aadA2, blaCTX-M-2, blaIMP-6, qacEdelta1, sul1, tet(A)
pKP96	Klebsiella pneumoniae	KP96	plasmid	67850	complete	EU195449	N	aac(6')Ib-cr, blaCTX-M-24, fosA5, qacEdelta1, qnrA1, sul1, sul1, tet(A)
12	Klebsiella pneumoniae	12	plasmid	75617	complete	FJ223605	N	aac(6')-Ib, aph(3'')-Ib, aph(6)-Id, blaKPC-3, blaOXA-9, blaTEM-1A, dfrA14
pKo6	Klebsiella pneumoniae	(unknown)	plasmid	65549	complete	KC958437	N	ARR-3, aac(6')Ib-cr, blaCTX-M-3, blaKPC-2, blaTEM-1B, dfrA14, qnrS1
pHKU1	Escherichia coli	72710	plasmid	54373	complete	KC960485	N	ARR-3, aac(6')Ib-cr, blaOXA-1, catB3, fosA5, qacEdelta1, sul1, tet(A)
pEcNDM1	Escherichia coli	EcNDM1	plasmid	58228	complete	JX469383	N	ARR-3, aac(6')Ib-cr, blaNDM-1, blaOXA-1, catB3, qacEdelta1, qnrA7, sul1, sul1, tet(A)
pECN580	Escherichia coli	ECN580	plasmid	64935	complete	KF914891	N	ARR-3, aac(6')Ib-cr, blaCTX-M-3, blaKPC-2, blaTEM-1B, dfrA14, qnrS1
pKPC_CAV1043	Enterobacter asburiae	CAV1043	plasmid	59138	complete	CP011589	N	blaKPC-3, dfrA14
pKPC-860	Enterobacter cloacae	ECNIH4	plasmid	56557	complete	CP009853	N	blaKPC-2, dfrA14
pKPC-1c5	Pantoea sp.	PSNIH1	plasmid	50272	complete	CP009881	N	blaKPC-2, dfrA14
